# Supplementary material for: A striatal interneuron circuit for continuous target pursuit
Source: Nat Commun. 2019 Jun 20;10:2715. doi: 10.1038/s41467-019-10716-w (PMC6586681; doi:10.1038/s41467-019-10716-w)
Supplement: Supplementary file 7 — Source Data [file 41467_2019_10716_MOESM7_ESM.zip]

Archive with 18 entries (18 files):
- E8_ChR2 staining.jpg
- E9_GtACR2 staining.jpg
- Source Data.xlsx
- E2_Electrode location.tif
- E6_TeLC staining.jpg
- E7_DREADD staining.jpg
- Figure7d,f.xlsx
- Extended1a,c,d,e.xlsx
- Extended2a.xlsx
- Extended10d,e.xlsx
- Extended11b.xlsx
- Extended12b,c.xlsx
- Figure1c,d,e.xlsx
- Figure2g,h,i.xlsx
- Figure3g,h,i.xlsx
- Figure4d,e,f,j,k,i.xlsx
- Figure5c,d,e,h,i,j.xlsx
- Figure6c,d.xlsx
