# Supplementary material for: A striatal interneuron circuit for continuous target pursuit
Source: Nat Commun. 2019 Jun 20;10:2715. doi: 10.1038/s41467-019-10716-w (PMC6586681; doi:10.1038/s41467-019-10716-w)
Supplement: Supplementary file 7 — Source Data [file 41467_2019_10716_MOESM7_ESM.zip › Source Data.xlsx]

## Sheet: Sheet1
PRISM files
F1_behaviors: Figure 1 Behaviors
F2_SPN velocity: Figure 2 SPN spikes and velocity
F3_FSI distance: Figure 3 FSI spikes and distance
F4_optotagging FSI and Ca2+ imaging: Figure 4 optotagging FSI and Ca2+ imaging
F5_TeLC and DREADD: Figure 5 TeLC and DREADD experiments
F6_optogenetics: Figure 6 Optogenetics experiments
F7_substraction model: Figure 7 Substraction model
E1_performance and variable speed behaivor: Supplementary figure 1 performace over time and variable speed condition
E2_width and firing rate: Supplementary figure 2 spike width and firing rate between SPN and FSI
E10_optogenetics: Supplementary figure 10 behaviors
E11_firing modulation index: Supplementary figure 11 FSI inhibits SPNs
E12_D1 and D2 photostimulation: Supplementary figure 12 Optogentics for direct and indirect pathways
IMAGING files
E2_Electrode location: Supplementary figure 2
E6_TeLC staining: Supplementary figure 6
E7_DREADD staining: Supplementary figure 7
E8_ChR2 staining: Supplementary figure 8
E9_GtACR2 staining: Supplementary figure 9
