# Supplementary material for: A striatal interneuron circuit for continuous target pursuit
Source: Nat Commun. 2019 Jun 20;10:2715. doi: 10.1038/s41467-019-10716-w (PMC6586681; doi:10.1038/s41467-019-10716-w)
Supplement: Supplementary file 7 — Source Data [file 41467_2019_10716_MOESM7_ESM.zip › Figure7d,f.xlsx]

## Sheet: Figure7d
model	spikes/s
0.1363	2.0202
0.177827	2.27273
0.247524	3.48485
0.359337	3.61111
0.480078	5.55556
0.561427	5.85859
0.609669	5.9596
0.676811	7.39899
0.732918	7.57576
0.817059	10.101

## Sheet: Figure7f
model	spikes/s
0.0619414	0.265958
0.108156	0.531915
0.152822	0.691489
0.236086	0.851064
0.361395	1.91489
0.539216	3.7766
0.687723	5.69149
0.770063	6.48936
0.848926	6.91489
0.956659	7.28723
