# Supplementary material for: A striatal interneuron circuit for continuous target pursuit
Source: Nat Commun. 2019 Jun 20;10:2715. doi: 10.1038/s41467-019-10716-w (PMC6586681; doi:10.1038/s41467-019-10716-w)
Supplement: Supplementary file 7 — Source Data [file 41467_2019_10716_MOESM7_ESM.zip › Extended1a,c,d,e.xlsx]

## Sheet: Extended1a
following							distance
37.3435	17.5422	20.8691	27.9327	24.1457	29.5807		16.0123	20.6553	20.3931	13.6848	16.0876	15.9618
23.1443	41.9751	32.2965	22.2917	15.6836	27.8766		16.559	20.1042	19.3368	13.1061	18.5962	17.7055
28.9249	35.9599	26.4826	47.5062	41.1625	37.1009		15.6122	17.1145	14.9234	11.4594	14.9602	13.4365
38.0759	56.8438	51.5072	50.2987	33.3929	41.2644		15.4498	14.5164	16.0162	12.5174	14.9229	17.5061
72.6659	73.9317	84.4766	82.9717	76.002	76.4403		11.0995	9.76799	7.8613	8.94549	12.9009	11.8532
77.5458	83.6755	68.824	75.4767	73.5712	72.6533		10.3326	8.91046	13.9873	10.306	12.1176	11.5628

## Sheet: Extended1c,d
Distance	notfollowing	Velocity	not following
5.63733	11.7879	24.5457	28.9742
5.14954	14.0001	27.0043	34.5103
7.96774	9.60118	22.9543	26.1067
6.75646	13.3682	28.8661	36.6109
7.62437	11.4333	23.7898	28.2149
5.65231	10.7047	10.3821	7.65745
4.90667	11.5544	14.209	13.2875
3.99882	16.8612	14.7847	19.0128
4.16954	11.8295	13.7085	14.3171
3.66243	12.2664	16.5191	14.4331

## Sheet: Extended1e xcorr
time	headLeft											heardRight
-1	-0.184398	-0.00342637	0.0205514	-0.0584175	-0.103405	0.0343368	-0.0799449	-0.0952304	-0.0192636	-0.139282		0.178802	0.00776404	-0.112521	0.107923	0.269044	-0.0662068	0.0332703	0.112312	0.00805853	0.186883
-0.99	-0.179434	-0.00207255	0.0222137	-0.054773	-0.0972998	0.0382919	-0.0755697	-0.0900797	-0.0163453	-0.13645		0.174334	0.00574615	-0.116453	0.104638	0.265312	-0.0700198	0.0278857	0.107514	0.00477064	0.183287
-0.98	-0.174393	-0.000648499	0.0238579	-0.0511069	-0.0912551	0.0422439	-0.0712867	-0.0850716	-0.0132474	-0.133603		0.169878	0.00376936	-0.120549	0.101317	0.261514	-0.0737107	0.0224766	0.102623	0.00148341	0.179784
-0.97	-0.169283	0.000846069	0.0254798	-0.0474233	-0.0852797	0.0462541	-0.0670714	-0.0803336	-0.00997641	-0.130714		0.165432	0.00183324	-0.124811	0.0979548	0.257646	-0.0774947	0.0172247	0.0976001	-0.00191499	0.176249
-0.96	-0.16411	0.0024113	0.0270756	-0.0437327	-0.0793755	0.0502545	-0.0628828	-0.0758063	-0.0065412	-0.127723		0.160992	-6.60674e-05	-0.129222	0.0945407	0.253702	-0.0813347	0.0123456	0.0925242	-0.00549689	0.172717
-0.95	-0.158893	0.0040596	0.0286467	-0.04005	-0.0735428	0.0542341	-0.0587388	-0.0713958	-0.00295536	-0.124597		0.156552	-0.00192451	-0.133751	0.0910622	0.24967	-0.0850077	0.00791524	0.0873612	-0.00929396	0.169152
-0.94	-0.153647	0.00580974	0.0302094	-0.0363865	-0.0677788	0.0582543	-0.0547037	-0.066902	0.000694202	-0.121357		0.152103	-0.00373603	-0.138336	0.0875156	0.245536	-0.0886507	0.00380516	0.0820862	-0.0133711	0.165444
-0.93	-0.148382	0.00766645	0.0317611	-0.0327535	-0.0620794	0.0622895	-0.0508045	-0.0621945	0.00432023	-0.118025		0.147629	-0.00551527	-0.142934	0.0839002	0.241283	-0.0922912	-0.000154105	0.0765852	-0.0177334	0.161496
-0.92	-0.143111	0.00963445	0.0333003	-0.0291679	-0.0564424	0.0662878	-0.0469958	-0.0571302	0.00786976	-0.114527		0.143115	-0.0072808	-0.1475	0.0802123	0.23689	-0.0959142	-0.00406718	0.0708112	-0.0223532	0.157455
-0.91	-0.137849	0.0117227	0.03483	-0.0256474	-0.0508692	0.07023	-0.043262	-0.0517455	0.0113096	-0.110877		0.138544	-0.00905048	-0.151997	0.0764482	0.232337	-0.0996119	-0.0080283	0.064718	-0.0271689	0.15339
-0.9	-0.132597	0.0139437	0.0363601	-0.0222034	-0.0453581	0.0742486	-0.0396191	-0.0460626	0.0146756	-0.107171		0.133899	-0.0108379	-0.156399	0.0726112	0.227608	-0.103392	-0.0120734	0.0583231	-0.0320959	0.149379
-0.89	-0.12736	0.0163021	0.037922	-0.0188443	-0.0399042	0.0782747	-0.0360411	-0.0401136	0.0180486	-0.103483		0.129162	-0.0126623	-0.160674	0.0687071	0.222691	-0.107179	-0.0161332	0.051819	-0.0370913	0.145519
-0.88	-0.122126	0.0187899	0.0395497	-0.015573	-0.0345029	0.0822365	-0.0325154	-0.0340174	0.0215688	-0.0998105		0.124309	-0.0145543	-0.164809	0.0647459	0.217582	-0.110897	-0.0201397	0.0452202	-0.042087	0.141655
-0.87	-0.11688	0.0213989	0.0412765	-0.0123871	-0.0291426	0.086211	-0.0290231	-0.0278323	0.0253477	-0.0961075		0.119324	-0.0165399	-0.168802	0.0607413	0.212281	-0.114586	-0.0240769	0.0386274	-0.0470245	0.138015
-0.86	-0.111613	0.0241241	0.0431327	-0.00928153	-0.0238089	0.0901512	-0.025511	-0.0216601	0.0294016	-0.0922694		0.114193	-0.0186407	-0.172666	0.0567061	0.206797	-0.118287	-0.0279689	0.0320547	-0.0519184	0.134489
-0.85	-0.10631	0.0269611	0.0451342	-0.00624586	-0.0184859	0.0940125	-0.021964	-0.0155709	0.0336718	-0.08826		0.108903	-0.0208733	-0.176425	0.0526559	0.201142	-0.122041	-0.031933	0.025551	-0.0568465	0.131081
-0.84	-0.100963	0.0299006	0.0472801	-0.00327614	-0.0131591	0.0978035	-0.0183791	-0.00961506	0.0380777	-0.0840258		0.103449	-0.0232557	-0.180121	0.0485975	0.19533	-0.125898	-0.0361126	0.0191685	-0.0618994	0.127624
-0.83	-0.0955614	0.0329378	0.0495689	-0.000376896	-0.00781187	0.101701	-0.014765	-0.00376418	0.0426041	-0.0796191		0.0978285	-0.0258001	-0.18379	0.0445281	0.189379	-0.129783	-0.0406055	0.0129344	-0.0671003	0.12402
-0.82	-0.0900987	0.0360702	0.0520014	0.00245014	-0.00242677	0.105799	-0.0111373	0.00201245	0.0472652	-0.0749812		0.0920477	-0.0285096	-0.187461	0.0404481	0.183312	-0.133693	-0.0454609	0.00681704	-0.0724111	0.120294
-0.81	-0.0845711	0.0393014	0.0545856	0.00520867	0.00300283	0.109943	-0.00747997	0.0077699	0.0520466	-0.0700721		0.086122	-0.0313764	-0.191149	0.0363649	0.177148	-0.137658	-0.0506335	0.000751837	-0.0777349	0.116512
-0.8	-0.0789824	0.0426236	0.0573333	0.00790104	0.0084708	0.114105	-0.00374259	0.0134953	0.0569035	-0.065105		0.0800701	-0.0343995	-0.194864	0.0322857	0.170891	-0.141678	-0.0559778	-0.00534712	-0.0829139	0.112723
-0.79	-0.0733322	0.0460343	0.0602637	0.0105233	0.0139674	0.118112	8.62422e-05	0.0192152	0.0617622	-0.0601866		0.0739079	-0.037568	-0.198609	0.0282134	0.164551	-0.145676	-0.0613816	-0.0115148	-0.0878445	0.108665
-0.78	-0.067627	0.0495209	0.0634004	0.0130714	0.0194804	0.122026	0.00398874	0.024879	0.0664673	-0.0554458		0.067656	-0.0408765	-0.202377	0.0241512	0.158135	-0.149591	-0.0667862	-0.0177243	-0.0925523	0.104455
-0.77	-0.0618729	0.0530737	0.0667631	0.0155454	0.0249901	0.125879	0.0079692	0.0305313	0.0709226	-0.0508709		0.0613321	-0.0443121	-0.206158	0.0201073	0.151649	-0.153492	-0.0721619	-0.0238782	-0.0971014	0.100289
-0.76	-0.0560691	0.0566701	0.070361	0.0179497	0.0304727	0.129622	0.012045	0.0361717	0.0751967	-0.0462905		0.0549554	-0.0478723	-0.209942	0.0160938	0.145094	-0.157371	-0.0774995	-0.0300089	-0.101502	0.096012
-0.75	-0.0502231	0.0602837	0.0741852	0.0202877	0.0359061	0.133396	0.0162041	0.0419132	0.0794122	-0.0417357		0.0485423	-0.0515499	-0.213718	0.0121201	0.138475	-0.161165	-0.0827953	-0.0360504	-0.105743	0.0915437
-0.74	-0.044339	0.063892	0.0782087	0.0225591	0.0412705	0.137069	0.0203821	0.0478309	0.0836812	-0.0371426		0.0421072	-0.0553276	-0.217472	0.00819028	0.131794	-0.164834	-0.0880549	-0.042014	-0.109879	0.0868812
-0.73	-0.0384237	0.0674761	0.0823861	0.0247658	0.0465491	0.140576	0.0244834	0.0537878	0.0880896	-0.0322823		0.0356608	-0.0591744	-0.221183	0.00430985	0.125053	-0.168393	-0.093275	-0.0480165	-0.113954	0.0819574
-0.72	-0.0324889	0.0710074	0.0866551	0.0269117	0.0517288	0.144004	0.0284331	0.0596732	0.0926889	-0.0273976		0.0292168	-0.063062	-0.224827	0.000485701	0.118254	-0.171894	-0.0984229	-0.0541336	-0.117939	0.0768299
-0.71	-0.026543	0.0744472	0.0909531	0.0289987	0.0568054	0.147444	0.0321714	0.0654707	0.0973897	-0.0226374		0.0227902	-0.0669633	-0.22837	-0.00327856	0.111402	-0.175354	-0.103474	-0.0602975	-0.121853	0.0716237
-0.7	-0.020599	0.0777495	0.0952179	0.0310254	0.0617818	0.150896	0.0356493	0.0710014	0.102051	-0.0178937		0.0163974	-0.0708531	-0.231773	-0.00698348	0.104506	-0.178824	-0.108434	-0.066554	-0.125669	0.0662585
-0.69	-0.0146772	0.0808798	0.0993861	0.0329858	0.0666571	0.154244	0.0388715	0.0762487	0.106689	-0.0133037		0.0100502	-0.0746913	-0.235013	-0.0106356	0.0975668	-0.182182	-0.11332	-0.0728572	-0.129244	0.0607651
-0.68	-0.00879013	0.0838025	0.103401	0.0348781	0.0714303	0.157641	0.0418969	0.0812254	0.111334	-0.00892096		0.00376626	-0.0784415	-0.238075	-0.0142366	0.0905851	-0.185487	-0.118125	-0.0792123	-0.132514	0.0550451
-0.67	-0.0029371	0.0864776	0.107218	0.0367123	0.0761059	0.161034	0.0448147	0.0859676	0.115978	-0.00465149		-0.00243268	-0.0820787	-0.240959	-0.0177744	0.0835645	-0.188965	-0.12284	-0.0856557	-0.13554	0.0492191
-0.66	0.00288005	0.0888655	0.110803	0.0384886	0.0806873	0.164526	0.0477358	0.0905671	0.120711	-0.000403028		-0.00853894	-0.0855894	-0.243677	-0.0212451	0.0765064	-0.192565	-0.127463	-0.092161	-0.138359	0.0433463
-0.65	0.00867159	0.0909333	0.114135	0.0402064	0.0851791	0.168124	0.0507684	0.0950624	0.125627	0.0038477		-0.01454	-0.0889681	-0.246251	-0.0246427	0.0694122	-0.196166	-0.131988	-0.0988354	-0.141076	0.0375487
-0.64	0.0144495	0.0926699	0.117197	0.0418782	0.0895901	0.171844	0.053987	0.09962	0.130754	0.00814552		-0.0204317	-0.0922006	-0.248704	-0.0279451	0.0622863	-0.199635	-0.136402	-0.105642	-0.143849	0.0317783
-0.63	0.020232	0.0940822	0.11998	0.0435185	0.0939432	0.175556	0.0573725	0.104273	0.136064	0.0125774		-0.0262122	-0.0952699	-0.25106	-0.0311258	0.0551456	-0.202943	-0.140734	-0.112602	-0.146781	0.0261209
-0.62	0.0260416	0.0951793	0.122479	0.0451323	0.0982662	0.179172	0.0608771	0.108975	0.141474	0.0171311		-0.0318816	-0.0981703	-0.253328	-0.0341671	0.048011	-0.206299	-0.145046	-0.1197	-0.149885	0.0205071
-0.61	0.0318916	0.0959885	0.12469	0.0467135	0.102568	0.182435	0.0645017	0.11378	0.146886	0.0217382		-0.0374471	-0.100891	-0.255509	-0.0370628	0.0408801	-0.209558	-0.149354	-0.126796	-0.153065	0.0149483
-0.6	0.0377886	0.0965758	0.126612	0.0482543	0.106841	0.185313	0.0682417	0.118761	0.152199	0.0263661		-0.042916	-0.103386	-0.257591	-0.0398082	0.0337293	-0.212471	-0.153669	-0.133775	-0.156156	0.00946141
-0.59	0.0437351	0.0969628	0.128252	0.0497453	0.111077	0.188052	0.0720871	0.123833	0.157251	0.0310228		-0.0482976	-0.105661	-0.259562	-0.0424004	0.0265351	-0.215137	-0.157986	-0.140676	-0.159052	0.0040616
-0.58	0.04972	0.097161	0.129618	0.05118	0.115274	0.19082	0.0760139	0.128889	0.161914	0.0358009		-0.0535991	-0.107733	-0.261408	-0.0448348	0.0192831	-0.217557	-0.162289	-0.147606	-0.161754	-0.00127536
-0.57	0.0557215	0.0971806	0.130725	0.0525518	0.119436	0.193605	0.080019	0.133922	0.166166	0.0407067		-0.0588321	-0.109614	-0.263129	-0.0471076	0.0119641	-0.219858	-0.166523	-0.154554	-0.164316	-0.00651636
-0.56	0.0617084	0.0970538	0.131589	0.0538562	0.123563	0.196442	0.0840904	0.138922	0.170063	0.0456653		-0.0640052	-0.111301	-0.264732	-0.0492134	0.00456923	-0.222184	-0.170635	-0.16152	-0.166837	-0.0118276
-0.55	0.0676577	0.0967661	0.132231	0.0550942	0.127657	0.199359	0.0882237	0.143909	0.173739	0.0506792		-0.069126	-0.112813	-0.266234	-0.0511411	-0.00290531	-0.224601	-0.174606	-0.168489	-0.169385	-0.0172192
-0.54	0.0735521	0.0963096	0.132664	0.0562654	0.131726	0.202331	0.092445	0.148884	0.177365	0.0557001		-0.0742006	-0.114174	-0.267661	-0.0528828	-0.0104568	-0.227188	-0.178421	-0.175519	-0.17198	-0.0227636
-0.53	0.0793894	0.095671	0.132895	0.0573634	0.135774	0.205461	0.0967618	0.153968	0.181056	0.0607912		-0.0792245	-0.115417	-0.26903	-0.0544389	-0.0180832	-0.229916	-0.182068	-0.182597	-0.174645	-0.0284662
-0.52	0.0851812	0.0948411	0.132928	0.0583817	0.139805	0.208842	0.101161	0.159196	0.184804	0.0659546		-0.0841919	-0.116575	-0.270337	-0.0558118	-0.025782	-0.232637	-0.185543	-0.189665	-0.177432	-0.0341524
-0.51	0.0909442	0.0938288	0.132758	0.0593138	0.143823	0.212272	0.105612	0.164514	0.188559	0.071055		-0.0891124	-0.117661	-0.271558	-0.057006	-0.0335466	-0.235223	-0.188833	-0.196693	-0.18035	-0.0397278
-0.5	0.0966946	0.0926297	0.132381	0.060153	0.147832	0.21561	0.110071	0.169874	0.192271	0.076032		-0.0939963	-0.118703	-0.272643	-0.0580288	-0.0413675	-0.237694	-0.191914	-0.203641	-0.183341	-0.0451457
-0.49	0.102458	0.0912487	0.131798	0.0608978	0.151829	0.218736	0.114461	0.17523	0.195882	0.080885		-0.0988548	-0.119711	-0.273513	-0.0588846	-0.0492344	-0.239983	-0.194784	-0.210451	-0.186358	-0.0504212
-0.48	0.108259	0.0896867	0.131011	0.0615487	0.155807	0.221534	0.11869	0.18052	0.199315	0.0855642		-0.103698	-0.120694	-0.274084	-0.0595785	-0.0571355	-0.242097	-0.197468	-0.217169	-0.189389	-0.0555311
-0.47	0.114116	0.0879508	0.130008	0.0621038	0.159755	0.224131	0.122688	0.185782	0.20251	0.0900746		-0.10854	-0.121649	-0.274294	-0.0601214	-0.0650516	-0.244086	-0.19997	-0.223791	-0.192449	-0.060371
-0.46	0.120037	0.0860517	0.128782	0.0625646	0.163659	0.226733	0.126453	0.191072	0.205431	0.0945092		-0.113394	-0.122569	-0.274092	-0.0605235	-0.0729555	-0.246017	-0.202291	-0.230324	-0.195546	-0.0650291
-0.45	0.126025	0.0840058	0.127329	0.0629412	0.167496	0.229282	0.130016	0.196371	0.208063	0.0988516		-0.118277	-0.12344	-0.273452	-0.060789	-0.0808206	-0.247935	-0.204487	-0.236828	-0.198688	-0.0695684
-0.44	0.132079	0.0818224	0.125654	0.0632404	0.171236	0.231824	0.133409	0.201708	0.210497	0.102889		-0.123203	-0.124259	-0.27237	-0.0609279	-0.0886254	-0.249882	-0.206644	-0.243317	-0.201829	-0.0741828
-0.43	0.138189	0.0795055	0.123767	0.0634571	0.174852	0.23444	0.136688	0.207104	0.212895	0.10663		-0.128193	-0.125032	-0.270861	-0.0609648	-0.0963472	-0.251826	-0.208823	-0.249826	-0.204842	-0.0787517
-0.42	0.144349	0.0770682	0.121681	0.0635878	0.178325	0.237035	0.139878	0.212653	0.215389	0.110218		-0.133267	-0.125756	-0.268955	-0.0609227	-0.103965	-0.253727	-0.211036	-0.256337	-0.20763	-0.083319
-0.41	0.150567	0.0745229	0.119415	0.0636403	0.181647	0.239526	0.142949	0.218404	0.218002	0.11355		-0.138429	-0.126427	-0.26669	-0.0608134	-0.111467	-0.255611	-0.213313	-0.262878	-0.210169	-0.0879759
-0.4	0.156857	0.0718881	0.116993	0.0636309	0.184868	0.241808	0.145853	0.224429	0.220662	0.11667		-0.14371	-0.127034	-0.264108	-0.0606397	-0.118847	-0.257364	-0.215666	-0.269481	-0.212475	-0.0926768
-0.39	0.163241	0.069204	0.114439	0.0635859	0.187963	0.24369	0.148601	0.230686	0.223289	0.119762		-0.149122	-0.127545	-0.261259	-0.0603942	-0.12611	-0.258917	-0.218016	-0.276113	-0.2146	-0.0973226
-0.38	0.169742	0.0665001	0.111784	0.0635315	0.190957	0.24514	0.151217	0.236937	0.225852	0.122928		-0.154671	-0.127931	-0.258201	-0.0600696	-0.133275	-0.260298	-0.220271	-0.282698	-0.216601	-0.101803
-0.37	0.176392	0.063794	0.109118	0.0634831	0.193878	0.246261	0.153704	0.242951	0.228347	0.126133		-0.160353	-0.128177	-0.25496	-0.0596694	-0.14038	-0.26145	-0.22239	-0.289114	-0.218513	-0.106199
-0.36	0.183204	0.0610992	0.106518	0.0634496	0.196756	0.24715	0.156065	0.248606	0.230773	0.129426		-0.166153	-0.128267	-0.251602	-0.0592019	-0.147457	-0.262377	-0.224355	-0.295274	-0.22039	-0.110418
-0.35	0.190171	0.0584496	0.104041	0.0634292	0.199624	0.248043	0.158326	0.253914	0.233075	0.132726		-0.172043	-0.128157	-0.248259	-0.0586826	-0.154529	-0.263222	-0.22617	-0.301154	-0.222277	-0.114442
-0.34	0.197264	0.0558609	0.101763	0.0634095	0.2025	0.24897	0.160534	0.259	0.235152	0.136047		-0.177977	-0.127813	-0.245059	-0.0581315	-0.161619	-0.264077	-0.227847	-0.306853	-0.224194	-0.118443
-0.33	0.204425	0.0533495	0.0997594	0.0633906	0.205394	0.249835	0.162748	0.263901	0.236945	0.139439		-0.183892	-0.127189	-0.24213	-0.0575492	-0.168732	-0.264971	-0.229403	-0.31247	-0.226073	-0.122623
-0.32	0.211565	0.0509014	0.0980895	0.0633773	0.208296	0.250726	0.164965	0.268664	0.238436	0.142717		-0.189712	-0.126252	-0.239586	-0.0569254	-0.175866	-0.265965	-0.230895	-0.318023	-0.227813	-0.126879
-0.31	0.21858	0.0484928	0.0967832	0.0633682	0.211184	0.251681	0.167112	0.273209	0.239677	0.14574		-0.195348	-0.124957	-0.237497	-0.0562519	-0.183017	-0.267086	-0.232377	-0.323517	-0.229298	-0.131203
-0.3	0.225345	0.0460787	0.0958311	0.0633537	0.214033	0.2526	0.169104	0.277465	0.240767	0.14859		-0.200707	-0.123253	-0.235876	-0.0555289	-0.190167	-0.268237	-0.233858	-0.328903	-0.230469	-0.13564
-0.29	0.231732	0.04358	0.0951792	0.0633241	0.216822	0.253265	0.17089	0.281245	0.241654	0.151285		-0.205699	-0.121092	-0.234658	-0.0547596	-0.197289	-0.26922	-0.235259	-0.334185	-0.231471	-0.140282
-0.28	0.237623	0.0409055	0.0947257	0.0632702	0.219534	0.253772	0.172427	0.284563	0.242239	0.153862		-0.210226	-0.118412	-0.233707	-0.0539544	-0.20436	-0.270052	-0.236504	-0.339237	-0.232471	-0.145093
-0.27	0.242915	0.0379665	0.0943312	0.0631904	0.22216	0.2541	0.173748	0.287485	0.242493	0.156268		-0.214193	-0.115124	-0.232814	-0.0531273	-0.211352	-0.270749	-0.237536	-0.343945	-0.233599	-0.149854
-0.26	0.247517	0.0346563	0.0938312	0.0630948	0.224696	0.254226	0.17493	0.290099	0.242446	0.158611		-0.217518	-0.111151	-0.231716	-0.0522962	-0.218234	-0.271157	-0.238349	-0.348127	-0.234898	-0.154449
-0.25	0.25136	0.0308703	0.0930422	0.0629931	0.227131	0.254079	0.176048	0.29238	0.242206	0.160712		-0.220134	-0.106423	-0.230131	-0.0514981	-0.224985	-0.271381	-0.239008	-0.351779	-0.236304	-0.158866
-0.24	0.254393	0.026508	0.091779	0.0629059	0.229441	0.253695	0.177192	0.294225	0.241835	0.162525		-0.221988	-0.100896	-0.227784	-0.0507814	-0.231582	-0.271541	-0.239604	-0.354965	-0.237717	-0.162993
-0.23	0.256594	0.0214925	0.0898759	0.0628723	0.231596	0.253339	0.17842	0.295591	0.241304	0.164099		-0.223041	-0.0945551	-0.224427	-0.0502005	-0.237986	-0.271554	-0.240218	-0.357796	-0.239031	-0.166645
-0.22	0.257957	0.015797	0.0872087	0.0629492	0.233558	0.252998	0.179774	0.296454	0.240539	0.16534		-0.223292	-0.0874143	-0.219862	-0.0498182	-0.24415	-0.271611	-0.240912	-0.360412	-0.240168	-0.169794
-0.21	0.258501	0.00944572	0.0837119	0.0632152	0.235288	0.252713	0.181276	0.296887	0.239531	0.166442		-0.222783	-0.0795359	-0.213956	-0.0496997	-0.250018	-0.271867	-0.241731	-0.362926	-0.241092	-0.172497
-0.2	0.25829	0.00252494	0.0793801	0.0637634	0.236754	0.252477	0.18292	0.29702	0.238387	0.167522		-0.221595	-0.0710483	-0.206673	-0.049918	-0.255536	-0.272267	-0.242751	-0.365387	-0.241902	-0.174956
-0.19	0.257446	-0.00480017	0.0742819	0.0647043	0.237952	0.252486	0.184744	0.297068	0.237276	0.168382		-0.219861	-0.0621476	-0.198092	-0.0505465	-0.260669	-0.272771	-0.24401	-0.367746	-0.24271	-0.177422
-0.18	0.256148	-0.0122784	0.0685887	0.0661384	0.23893	0.252547	0.186828	0.297204	0.236346	0.169085		-0.217769	-0.0530996	-0.188394	-0.0516838	-0.265415	-0.273293	-0.245498	-0.37007	-0.243633	-0.180079
-0.17	0.254644	-0.0195805	0.0625837	0.0681645	0.239798	0.252464	0.18928	0.297655	0.235732	0.169827		-0.215566	-0.0442526	-0.177852	-0.0534391	-0.269827	-0.273794	-0.247196	-0.372405	-0.24479	-0.183022
-0.16	0.253255	-0.0263019	0.0566583	0.0708988	0.24074	0.252629	0.192163	0.298642	0.235606	0.170955		-0.213565	-0.0360273	-0.166938	-0.0559067	-0.274024	-0.27425	-0.249137	-0.374885	-0.246275	-0.186312
-0.15	0.252357	-0.0319682	0.0512977	0.0744544	0.24201	0.252868	0.19551	0.30018	0.236134	0.1725		-0.212118	-0.0288972	-0.156199	-0.0591822	-0.2782	-0.274554	-0.251435	-0.377801	-0.248227	-0.190144
-0.14	0.252375	-0.0360599	0.0470593	0.0789413	0.243922	0.253214	0.19939	0.3023	0.23738	0.174818		-0.211597	-0.0233709	-0.146285	-0.0633557	-0.282607	-0.274859	-0.254215	-0.381337	-0.250823	-0.194679
-0.13	0.253734	-0.0380468	0.0445366	0.0844538	0.246819	0.254147	0.203913	0.305116	0.239329	0.178145		-0.212404	-0.0199715	-0.137905	-0.0685169	-0.287533	-0.275389	-0.257612	-0.385421	-0.254244	-0.200069
-0.12	0.256839	-0.0374243	0.0443164	0.0910729	0.251026	0.255702	0.209204	0.308686	0.241972	0.182594		-0.214916	-0.0191985	-0.131765	-0.0747448	-0.293288	-0.276228	-0.261772	-0.390131	-0.258619	-0.206514
-0.11	0.262027	-0.0337435	0.0469221	0.0988724	0.256805	0.258017	0.215366	0.313023	0.245308	0.188357		-0.219469	-0.0214811	-0.128504	-0.0820935	-0.300168	-0.277641	-0.266865	-0.39568	-0.26401	-0.214182
-0.1	0.269546	-0.0266569	0.0527582	0.107914	0.264325	0.261183	0.222491	0.318325	0.249403	0.195651		-0.226318	-0.0271463	-0.128626	-0.0905886	-0.308416	-0.279898	-0.272999	-0.402061	-0.270442	-0.223132
-0.09	0.279523	-0.0159222	0.0620662	0.118236	0.273653	0.265026	0.230619	0.324787	0.254373	0.204581		-0.235626	-0.0363627	-0.132448	-0.100233	-0.31817	-0.282997	-0.280168	-0.409209	-0.277944	-0.233288
-0.08	0.291967	-0.00143602	0.0749034	0.129833	0.284754	0.269376	0.239746	0.332372	0.260266	0.215111		-0.24744	-0.049134	-0.140066	-0.111017	-0.329448	-0.286785	-0.288243	-0.417033	-0.286606	-0.244629
-0.07	0.306772	0.016716	0.0911468	0.142668	0.297486	0.274182	0.24982	0.340947	0.267067	0.22721		-0.261694	-0.065351	-0.151351	-0.122907	-0.342159	-0.291132	-0.297003	-0.425384	-0.296467	-0.25709
-0.06	0.323724	0.038287	0.110497	0.156666	0.311625	0.279306	0.260757	0.350288	0.274771	0.240437		-0.278218	-0.0847842	-0.165992	-0.135835	-0.356126	-0.295749	-0.306217	-0.434085	-0.307322	-0.270494
-0.05	0.342528	0.0629226	0.132512	0.171716	0.326898	0.284464	0.272379	0.360165	0.283321	0.254367		-0.296756	-0.107076	-0.18355	-0.149707	-0.371108	-0.300375	-0.315729	-0.442927	-0.318837	-0.284743
-0.04	0.362825	0.0901871	0.156673	0.187669	0.343008	0.289448	0.284481	0.370341	0.292565	0.268792		-0.316985	-0.131771	-0.203493	-0.164395	-0.386845	-0.304771	-0.325426	-0.451752	-0.33073	-0.299568
-0.03	0.384232	0.119553	0.182428	0.204348	0.359675	0.294041	0.296857	0.380673	0.302272	0.283753		-0.338537	-0.158386	-0.22525	-0.179738	-0.403078	-0.308704	-0.335218	-0.460388	-0.342827	-0.314642
-0.02	0.406354	0.150463	0.209228	0.221555	0.376645	0.298264	0.309268	0.391152	0.31217	0.298998		-0.361008	-0.186395	-0.248241	-0.195546	-0.41958	-0.31216	-0.345039	-0.468728	-0.355035	-0.3297
-0.01	0.428792	0.182328	0.236598	0.239377	0.393856	0.302308	0.321507	0.40146	0.321711	0.314388		-0.38398	-0.215266	-0.271975	-0.211898	-0.436255	-0.31513	-0.354974	-0.477021	-0.366876	-0.344409
-2.2352e-08	0.450982	0.212033	0.263974	0.257695	0.411221	0.306287	0.333436	0.411088	0.330338	0.32969		-0.407046	-0.242457	-0.295795	-0.228741	-0.45299	-0.317736	-0.36513	-0.485862	-0.377495	-0.358493
0.00999998	0.472593	0.241045	0.290685	0.275707	0.428315	0.310084	0.344986	0.42043	0.338214	0.344426		-0.429655	-0.269048	-0.319089	-0.245303	-0.469472	-0.320167	-0.375039	-0.494442	-0.386796	-0.371968
0.02	0.493239	0.268825	0.31616	0.292861	0.444789	0.313686	0.356123	0.429412	0.345623	0.358166		-0.451373	-0.294496	-0.341255	-0.261083	-0.485429	-0.322483	-0.384314	-0.50276	-0.395084	-0.384757
0.03	0.512541	0.29485	0.339889	0.308936	0.460435	0.317035	0.366663	0.43792	0.352478	0.370654		-0.471773	-0.318259	-0.361734	-0.275901	-0.500656	-0.324668	-0.392918	-0.510715	-0.402245	-0.396598
0.04	0.530129	0.31861	0.361379	0.323748	0.475025	0.319957	0.376291	0.445747	0.358594	0.381946		-0.490443	-0.339819	-0.37992	-0.289604	-0.514907	-0.326592	-0.400862	-0.518015	-0.408193	-0.40735
0.05	0.545664	0.339642	0.380143	0.337155	0.488326	0.322282	0.384759	0.452616	0.363702	0.391813		-0.507	-0.358668	-0.395216	-0.302074	-0.527893	-0.328051	-0.408055	-0.524245	-0.412925	-0.416803
0.06	0.55885	0.357544	0.395715	0.349058	0.500105	0.323885	0.391953	0.458269	0.367539	0.399942		-0.521098	-0.374347	-0.407088	-0.313222	-0.539308	-0.328904	-0.414284	-0.528974	-0.416431	-0.424771
0.07	0.569448	0.371994	0.407713	0.35939	0.510155	0.324654	0.397849	0.462342	0.369962	0.406082		-0.532461	-0.386491	-0.415097	-0.323007	-0.54887	-0.328883	-0.419318	-0.532022	-0.418617	-0.431261
0.08	0.577312	0.382777	0.415888	0.368098	0.518315	0.324502	0.402497	0.46464	0.370839	0.410195		-0.540906	-0.394855	-0.418951	-0.331439	-0.556363	-0.327675	-0.422971	-0.533382	-0.419436	-0.436311
0.09	0.582391	0.389812	0.420147	0.375171	0.524498	0.323381	0.405979	0.465187	0.370036	0.412422		-0.546349	-0.399345	-0.418565	-0.338551	-0.561671	-0.325182	-0.42514	-0.53307	-0.418917	-0.43976
0.1	0.584754	0.393167	0.420585	0.380648	0.528712	0.321332	0.408391	0.46422	0.367559	0.412991		-0.548829	-0.400025	-0.41408	-0.344372	-0.564797	-0.321441	-0.425882	-0.531123	-0.417063	-0.441569
0.11	0.584575	0.393056	0.417485	0.384596	0.53106	0.318471	0.409762	0.461853	0.363565	0.412068		-0.548503	-0.397123	-0.405859	-0.348951	-0.565874	-0.316725	-0.425462	-0.527746	-0.413869	-0.441859
0.12	0.582121	0.389822	0.411298	0.387101	0.531733	0.31496	0.410103	0.457963	0.358321	0.409864		-0.545645	-0.391009	-0.394448	-0.352353	-0.565153	-0.311394	-0.424187	-0.523476	-0.409444	-0.440729
0.13	0.577737	0.383914	0.402596	0.388289	0.530984	0.310941	0.409457	0.452844	0.352102	0.406681		-0.540612	-0.382167	-0.380526	-0.354635	-0.562968	-0.305675	-0.422245	-0.518347	-0.404001	-0.438193
0.14	0.571818	0.375848	0.391993	0.388294	0.529104	0.306584	0.407919	0.446808	0.345182	0.402761		-0.533827	-0.371155	-0.364864	-0.355864	-0.559697	-0.299835	-0.419689	-0.512528	-0.397712	-0.434427
0.15	0.564766	0.366162	0.3801	0.387228	0.526392	0.302011	0.405589	0.440244	0.337818	0.398183		-0.525745	-0.358565	-0.348244	-0.356151	-0.555707	-0.294079	-0.416467	-0.505999	-0.390663	-0.42983
0.16	0.55697	0.355383	0.36749	0.38522	0.523128	0.297271	0.402559	0.433309	0.330194	0.393043		-0.516815	-0.34498	-0.331383	-0.355597	-0.551317	-0.28832	-0.412492	-0.498847	-0.382953	-0.424564
0.17	0.54878	0.343996	0.354814	0.382421	0.519545	0.292364	0.3989	0.426126	0.322279	0.387482		-0.507456	-0.330935	-0.314875	-0.354284	-0.546778	-0.282427	-0.407716	-0.491095	-0.374816	-0.418727
0.18	0.540495	0.332406	0.34232	0.378963	0.515811	0.28724	0.394595	0.418647	0.313932	0.38158		-0.498035	-0.316906	-0.299208	-0.352307	-0.542257	-0.276332	-0.402277	-0.48289	-0.36647	-0.412372
0.19	0.532361	0.320942	0.330309	0.37496	0.512038	0.281907	0.389767	0.410692	0.305104	0.375619		-0.488845	-0.303281	-0.284718	-0.349769	-0.537846	-0.26992	-0.396312	-0.47455	-0.35797	-0.405645
0.2	0.524563	0.309855	0.318982	0.370515	0.508279	0.276395	0.384665	0.402431	0.295838	0.369886		-0.480114	-0.29034	-0.271607	-0.346768	-0.533568	-0.263067	-0.389887	-0.466112	-0.349317	-0.398784
0.21	0.517228	0.299329	0.308445	0.365717	0.504554	0.270668	0.379458	0.394163	0.286273	0.364416		-0.471998	-0.278254	-0.259953	-0.343392	-0.529403	-0.255684	-0.383131	-0.457549	-0.340544	-0.391912
0.22	0.510445	0.289449	0.298725	0.360635	0.500854	0.264808	0.374182	0.386169	0.276708	0.359133		-0.46459	-0.26713	-0.249717	-0.33972	-0.525309	-0.247863	-0.376182	-0.448866	-0.33166	-0.385153
0.23	0.504264	0.280236	0.289797	0.35532	0.497157	0.258873	0.368789	0.37861	0.267492	0.353993		-0.457934	-0.256995	-0.240743	-0.335817	-0.521242	-0.239763	-0.36912	-0.440153	-0.322661	-0.378509
0.24	0.498696	0.271675	0.281572	0.349808	0.493438	0.252877	0.363235	0.371465	0.258788	0.348898		-0.452031	-0.247794	-0.232806	-0.331735	-0.517172	-0.231517	-0.361949	-0.431614	-0.313625	-0.372156
0.25	0.493724	0.263702	0.273899	0.344134	0.48967	0.246794	0.357524	0.364757	0.250555	0.343659		-0.446847	-0.239433	-0.225643	-0.327496	-0.513083	-0.223212	-0.354643	-0.423241	-0.304675	-0.366295
0.26	0.489304	0.256227	0.266603	0.338321	0.485831	0.240743	0.351661	0.358384	0.242644	0.338279		-0.442326	-0.231788	-0.218956	-0.323113	-0.508976	-0.214959	-0.347252	-0.41504	-0.295865	-0.360925
0.27	0.485372	0.249157	0.259504	0.332378	0.481906	0.234775	0.345701	0.352061	0.234894	0.332763		-0.438386	-0.224705	-0.212434	-0.3186	-0.504847	-0.206876	-0.339814	-0.407215	-0.287143	-0.355842
0.28	0.481835	0.242401	0.252418	0.326311	0.477884	0.228815	0.339727	0.345988	0.227149	0.32705		-0.434947	-0.218024	-0.205804	-0.313956	-0.500687	-0.198988	-0.332368	-0.399471	-0.278492	-0.350999
0.29	0.478587	0.235883	0.245176	0.320132	0.473757	0.222878	0.333803	0.340341	0.219259	0.321114		-0.4319	-0.21159	-0.198855	-0.309173	-0.496472	-0.191303	-0.32492	-0.391702	-0.269969	-0.346338
0.3	0.47552	0.229526	0.237642	0.313844	0.469521	0.21695	0.327964	0.335035	0.2112	0.314966		-0.429128	-0.205286	-0.191447	-0.304247	-0.492167	-0.183679	-0.317477	-0.383993	-0.261643	-0.341735
0.31	0.472532	0.223276	0.22973	0.307443	0.465163	0.211088	0.322222	0.329786	0.20304	0.308769		-0.426506	-0.19902	-0.183513	-0.299184	-0.487734	-0.175975	-0.310031	-0.376614	-0.253532	-0.337063
0.32	0.469521	0.217097	0.221406	0.300925	0.460669	0.205303	0.31654	0.324485	0.19485	0.302463		-0.423921	-0.192733	-0.175062	-0.29399	-0.483137	-0.16821	-0.302644	-0.369546	-0.245637	-0.332265
0.33	0.466391	0.21098	0.212684	0.294297	0.456026	0.199478	0.310815	0.319237	0.186776	0.296091		-0.421263	-0.186385	-0.166163	-0.288666	-0.478348	-0.160351	-0.295449	-0.362574	-0.237922	-0.327361
0.34	0.463074	0.204914	0.203611	0.287569	0.451222	0.193654	0.304963	0.314052	0.178965	0.289914		-0.418444	-0.179976	-0.156934	-0.283218	-0.473359	-0.152414	-0.28852	-0.355587	-0.230327	-0.322414
0.35	0.459526	0.198893	0.194257	0.280749	0.446256	0.187839	0.299023	0.308893	0.171465	0.283854		-0.415397	-0.17353	-0.147517	-0.277651	-0.468179	-0.144535	-0.281747	-0.348513	-0.222879	-0.317497
0.36	0.455732	0.192912	0.184714	0.273858	0.44113	0.181958	0.293091	0.303689	0.164354	0.277809		-0.412068	-0.167077	-0.138042	-0.271973	-0.462844	-0.136789	-0.274959	-0.341353	-0.215587	-0.312475
0.37	0.451705	0.186977	0.175069	0.266916	0.435861	0.176193	0.287203	0.298463	0.157694	0.271724		-0.40843	-0.160641	-0.128628	-0.266188	-0.4574	-0.129246	-0.268128	-0.334058	-0.208459	-0.307357
0.38	0.447465	0.181081	0.165396	0.25994	0.43048	0.170612	0.281355	0.293214	0.151452	0.265593		-0.404477	-0.154248	-0.119373	-0.260307	-0.451891	-0.121963	-0.261314	-0.326725	-0.20153	-0.302244
0.39	0.44305	0.175213	0.155762	0.252948	0.425028	0.165157	0.275533	0.287914	0.145563	0.259376		-0.400218	-0.147919	-0.110352	-0.254342	-0.446356	-0.114892	-0.254585	-0.319402	-0.194717	-0.29703
0.4	0.438496	0.169366	0.146225	0.245948	0.41954	0.159757	0.269734	0.282475	0.139896	0.253043		-0.395674	-0.141663	-0.101613	-0.248311	-0.440831	-0.108027	-0.247953	-0.312184	-0.18787	-0.291647
0.41	0.433855	0.163529	0.136845	0.238952	0.414049	0.154337	0.263943	0.276853	0.134298	0.246626		-0.390863	-0.135479	-0.0931859	-0.242229	-0.43533	-0.101466	-0.241395	-0.304986	-0.180834	-0.286161
0.42	0.429132	0.1577	0.127676	0.231975	0.408569	0.148899	0.258134	0.270959	0.128663	0.24022		-0.385831	-0.129356	-0.0850863	-0.236106	-0.429865	-0.0951574	-0.234886	-0.297773	-0.173503	-0.280912
0.43	0.42434	0.151867	0.118765	0.225032	0.403103	0.143454	0.252316	0.264878	0.122929	0.233919		-0.380603	-0.123286	-0.0773296	-0.229952	-0.424431	-0.0889179	-0.228376	-0.290438	-0.165903	-0.27568
0.44	0.419482	0.146019	0.110148	0.218135	0.39765	0.137992	0.246511	0.258699	0.117161	0.227817		-0.375209	-0.117259	-0.0699286	-0.22378	-0.419009	-0.0826595	-0.221839	-0.282971	-0.158123	-0.270354
0.45	0.414552	0.140147	0.10185	0.211296	0.392193	0.13248	0.240702	0.252632	0.111527	0.222019		-0.369681	-0.111261	-0.0628872	-0.217604	-0.413573	-0.0763708	-0.215345	-0.275262	-0.150332	-0.264927
0.46	0.40954	0.134253	0.0938841	0.204526	0.386704	0.126976	0.234891	0.246758	0.106116	0.216568		-0.364037	-0.105273	-0.0561959	-0.211432	-0.408105	-0.070133	-0.208985	-0.267344	-0.142757	-0.259456
0.47	0.404436	0.128359	0.0862462	0.197835	0.381155	0.121557	0.229141	0.240849	0.100891	0.211405		-0.3583	-0.0992571	-0.0498302	-0.205279	-0.402583	-0.0638876	-0.202795	-0.259504	-0.135529	-0.254012
0.48	0.399241	0.122492	0.0789176	0.191229	0.375517	0.116148	0.2235	0.234694	0.0958188	0.206402		-0.352484	-0.0931858	-0.0437533	-0.199157	-0.39699	-0.0575267	-0.196746	-0.251844	-0.128589	-0.248524
0.49	0.39396	0.11667	0.0718651	0.184718	0.369763	0.110666	0.217898	0.22837	0.0909101	0.201394		-0.346605	-0.0870528	-0.0379213	-0.193076	-0.391316	-0.0512083	-0.190829	-0.244288	-0.121786	-0.242889
0.5	0.388598	0.110912	0.0650427	0.178315	0.363871	0.105066	0.212214	0.221887	0.0860703	0.196363		-0.340682	-0.0808661	-0.0322945	-0.187036	-0.385557	-0.0449546	-0.185062	-0.236771	-0.115067	-0.237441
0.51	0.383166	0.105241	0.0584058	0.172034	0.357829	0.0994292	0.206383	0.215229	0.081157	0.191361		-0.334741	-0.0746454	-0.0268371	-0.181038	-0.379708	-0.038754	-0.179402	-0.22932	-0.108471	-0.232236
0.52	0.377673	0.0996906	0.0519222	0.165875	0.35164	0.0937898	0.200396	0.208419	0.0761129	0.186336		-0.328794	-0.0684113	-0.021518	-0.175091	-0.373762	-0.0325669	-0.173766	-0.221975	-0.102023	-0.227312
0.53	0.372132	0.0942791	0.0455724	0.159839	0.34532	0.0880874	0.194347	0.201619	0.0709692	0.181239		-0.322851	-0.0622031	-0.0163195	-0.169203	-0.36771	-0.02634	-0.168021	-0.214519	-0.0957715	-0.222671
0.54	0.366548	0.0890255	0.0393493	0.153922	0.338886	0.0823212	0.188316	0.194742	0.0658382	0.176154		-0.316918	-0.056062	-0.0112386	-0.163382	-0.361545	-0.0200763	-0.162119	-0.207016	-0.0897446	-0.218204
0.55	0.360927	0.083953	0.0332568	0.148114	0.332357	0.0764958	0.182333	0.187693	0.0608283	0.171134		-0.310998	-0.0500211	-0.00628312	-0.157635	-0.355266	-0.0139965	-0.156152	-0.199487	-0.0839016	-0.213862
0.56	0.355264	0.079068	0.0272974	0.142403	0.325755	0.0705746	0.176477	0.180479	0.055927	0.166272		-0.30509	-0.0441248	-0.00147457	-0.151968	-0.348874	-0.00792016	-0.150162	-0.191911	-0.0782184	-0.209496
0.57	0.349555	0.0743755	0.0214682	0.136779	0.31909	0.0646646	0.170796	0.173159	0.0510585	0.161534		-0.299187	-0.0384097	0.00315851	-0.146386	-0.34238	-0.00168432	-0.144161	-0.184269	-0.0726683	-0.205077
0.58	0.343801	0.06988	0.0157737	0.131228	0.312366	0.0589228	0.16527	0.165808	0.0461503	0.156821		-0.293279	-0.0329036	0.00760603	-0.140888	-0.3358	0.00444479	-0.138188	-0.176658	-0.0671901	-0.200711
0.59	0.337996	0.0655819	0.0102229	0.125739	0.305581	0.0531694	0.159872	0.158614	0.041169	0.152196		-0.28736	-0.0276283	0.0118764	-0.135476	-0.329156	0.0104317	-0.132249	-0.169044	-0.0617389	-0.196483
0.6	0.332136	0.061459	0.00482216	0.120297	0.298737	0.0473711	0.154585	0.151656	0.0361204	0.147549		-0.281429	-0.0226205	0.0159876	-0.130148	-0.322462	0.0162414	-0.126317	-0.161506	-0.0563297	-0.19226
0.61	0.326226	0.057495	-0.000420941	0.114888	0.291829	0.0416555	0.1494	0.144904	0.0310921	0.142886		-0.27549	-0.0179048	0.0199643	-0.124904	-0.315734	0.0218823	-0.120387	-0.154129	-0.0509566	-0.187834
0.62	0.320277	0.0536775	-0.00549622	0.109503	0.284856	0.0360498	0.144287	0.138292	0.0262164	0.138187		-0.269548	-0.0134942	0.0238336	-0.119739	-0.308985	0.027395	-0.114459	-0.146855	-0.0456104	-0.183142
0.63	0.314293	0.0499987	-0.010387	0.104136	0.277819	0.0305061	0.139145	0.131727	0.0215481	0.133546		-0.263616	-0.00939094	0.0276235	-0.114646	-0.302223	0.0327356	-0.108564	-0.13954	-0.0403031	-0.178347
0.64	0.308277	0.046461	-0.0150638	0.0987872	0.270721	0.0250151	0.133845	0.125214	0.0170718	0.128931		-0.257719	-0.00558349	0.0313672	-0.10961	-0.295455	0.0379022	-0.102764	-0.131945	-0.035045	-0.173287
0.65	0.302233	0.0430714	-0.0195096	0.0934599	0.263571	0.01967	0.128355	0.118753	0.0127486	0.124334		-0.251876	-0.00205015	0.0350784	-0.104621	-0.288683	0.0428914	-0.097089	-0.124091	-0.0298241	-0.167824
0.66	0.296167	0.0398416	-0.0237286	0.0881546	0.256389	0.0145231	0.122745	0.112306	0.00847338	0.119808		-0.246102	0.00124388	0.0387491	-0.0996735	-0.2819	0.0477468	-0.0915186	-0.116107	-0.0246717	-0.161985
0.67	0.290077	0.0367825	-0.0277193	0.0828748	0.249201	0.00941865	0.117019	0.105823	0.00418199	0.115349		-0.240411	0.0043393	0.0423857	-0.0947608	-0.275095	0.0524621	-0.0860805	-0.108196	-0.0196308	-0.155901
0.68	0.283955	0.0338994	-0.0314822	0.0776312	0.242031	0.00427892	0.11111	0.0994355	-0.000128041	0.110851		-0.234805	0.00728318	0.0460069	-0.0898727	-0.268261	0.0571278	-0.0808544	-0.100412	-0.0147429	-0.149623
0.69	0.2778	0.0311899	-0.0350298	0.0724311	0.234898	-0.000937891	0.105028	0.0932852	-0.0044237	0.106239		-0.229281	0.0101264	0.0496364	-0.085005	-0.261394	0.06177	-0.0758072	-0.0927206	-0.0100389	-0.14304
0.7	0.271604	0.0286393	-0.0383881	0.0672801	0.227816	-0.00630302	0.0988391	0.087329	-0.00862802	0.101534		-0.223827	0.0129197	0.0533022	-0.0801556	-0.254492	0.0662911	-0.0708511	-0.0851107	-0.0055063	-0.13636
0.71	0.265354	0.0262213	-0.0415934	0.0621872	0.220793	-0.0116276	0.0926354	0.0814239	-0.0127109	0.0967803		-0.218432	0.015711	0.0570355	-0.0753203	-0.247558	0.0707222	-0.0659187	-0.0776028	-0.00113311	-0.129837
0.72	0.259051	0.0239137	-0.0446871	0.0571632	0.213829	-0.0167639	0.0864867	0.0753805	-0.0166861	0.0919649		-0.213075	0.0185584	0.0608694	-0.0704928	-0.240597	0.0751676	-0.0609462	-0.0702212	0.00308855	-0.123553
0.73	0.252695	0.0216827	-0.0477144	0.0522123	0.206915	-0.0216948	0.0803641	0.0692457	-0.0205441	0.0871613		-0.207731	0.0215073	0.0648297	-0.0656754	-0.233618	0.0796226	-0.0559526	-0.0628761	0.00718328	-0.11734
0.74	0.246288	0.0194973	-0.050723	0.0473338	0.200034	-0.0264444	0.0742263	0.0630352	-0.0242895	0.0824242		-0.202376	0.0245989	0.0689267	-0.0608769	-0.226629	0.0839337	-0.0509682	-0.0556089	0.0111344	-0.111244
0.75	0.239843	0.0173201	-0.0537551	0.042533	0.193168	-0.0311208	0.0680593	0.0567872	-0.0279828	0.0777981		-0.19699	0.0278551	0.0731577	-0.0561018	-0.219637	0.0881145	-0.04598	-0.048502	0.0148667	-0.105243
0.76	0.233359	0.0151117	-0.0568458	0.0378145	0.1863	-0.0357212	0.0618374	0.0505043	-0.0315921	0.0732492		-0.191556	0.0312846	0.0775049	-0.0513567	-0.212648	0.0921196	-0.041009	-0.0417304	0.018485	-0.0993046
0.77	0.226846	0.0128341	-0.060023	0.0331805	0.179411	-0.0402364	0.0555657	0.0441635	-0.0350803	0.068764		-0.186059	0.0348851	0.0819397	-0.0466523	-0.205664	0.0958426	-0.0360731	-0.0353862	0.0221294	-0.0934552
0.78	0.220312	0.0104603	-0.0632958	0.0286361	0.172489	-0.0449365	0.0492389	0.0378392	-0.0385665	0.0642864		-0.180487	0.0386494	0.0864419	-0.0419969	-0.198682	0.0994608	-0.0312385	-0.0294206	0.0257785	-0.0876204
0.79	0.213763	0.00797099	-0.0666692	0.0241824	0.165525	-0.0498343	0.0428832	0.0316306	-0.0421649	0.059833		-0.174834	0.0425672	0.0909934	-0.0374041	-0.191695	0.103049	-0.0265694	-0.0237084	0.0293678	-0.0818561
0.8	0.207197	0.00534309	-0.070167	0.0198173	0.15851	-0.0547712	0.0366119	0.0256712	-0.0458664	0.0554559		-0.169095	0.0466083	0.0955615	-0.0328909	-0.184701	0.106593	-0.022039	-0.0181566	0.0328745	-0.0761824
0.81	0.200614	0.00256765	-0.0738099	0.0155432	0.15144	-0.0596803	0.0305888	0.0199946	-0.0495623	0.0510986		-0.163271	0.0507498	0.100125	-0.02847	-0.177694	0.110176	-0.0175306	-0.0126623	0.0363333	-0.0706068
0.82	0.19402	-0.000350483	-0.0776016	0.0113639	0.144308	-0.0645326	0.024905	0.0145605	-0.0531311	0.0467792		-0.157357	0.054971	0.104689	-0.0241521	-0.170671	0.113824	-0.0129659	-0.00713297	0.0398077	-0.0649675
0.83	0.187418	-0.00342494	-0.0815339	0.00728104	0.137115	-0.0694562	0.0195189	0.00924995	-0.0565008	0.0425791		-0.151344	0.0592273	0.109271	-0.0199482	-0.163627	0.11742	-0.00837399	-0.00145962	0.0433197	-0.0594008
0.84	0.180809	-0.0066641	-0.0855882	0.00329291	0.129863	-0.0743698	0.0143322	0.00394466	-0.0597247	0.0385125		-0.145236	0.0634746	0.113896	-0.0158684	-0.156558	0.120933	-0.0038122	0.00431737	0.0467754	-0.0540007
0.85	0.1742	-0.0100669	-0.0897439	-0.00059825	0.122559	-0.0792399	0.00923027	-0.00145986	-0.0628461	0.0344822		-0.13904	0.0676745	0.118575	-0.0119144	-0.149463	0.124435	0.000699552	0.0101561	0.0501455	-0.0488794
0.86	0.167604	-0.0136244	-0.0939787	-0.00438905	0.115209	-0.0840886	0.00413036	-0.00699078	-0.0658468	0.03039		-0.132759	0.0717969	0.123309	-0.00808175	-0.142342	0.127874	0.00518508	0.016048	0.0534984	-0.0438978
0.87	0.161035	-0.0173296	-0.0982713	-0.00806831	0.107826	-0.0888261	-0.00102075	-0.0125899	-0.0687058	0.0262598		-0.126399	0.0758082	0.128087	-0.004353	-0.135196	0.131134	0.00961379	0.0220198	0.0569351	-0.0389216
0.88	0.154504	-0.021176	-0.102605	-0.011649	0.100423	-0.0934768	-0.00620249	-0.0182676	-0.0714054	0.0221703		-0.119975	0.0796757	0.132883	-0.000731876	-0.12803	0.134173	0.0139862	0.0280507	0.0605357	-0.0339414
0.89	0.148023	-0.0251524	-0.106966	-0.0151415	0.093014	-0.0980095	-0.0113299	-0.0240321	-0.0739791	0.0180374		-0.113502	0.0833725	0.137668	0.00278264	-0.120853	0.137097	0.0183118	0.0340824	0.0642947	-0.0289625
0.9	0.141604	-0.0292467	-0.111345	-0.0185564	0.0856112	-0.1024	-0.0163242	-0.0299202	-0.0765283	0.0139398		-0.106996	0.0868783	0.142417	0.00619226	-0.11368	0.140066	0.0225817	0.0400622	0.0681337	-0.0241241
0.91	0.135249	-0.03345	-0.115738	-0.0219047	0.0782281	-0.106752	-0.021146	-0.035916	-0.0791823	0.00997543		-0.100475	0.0901715	0.147101	0.0094975	-0.106522	0.143122	0.0267481	0.0459866	0.0719155	-0.0193471
0.92	0.128964	-0.0377421	-0.120148	-0.0251942	0.0708778	-0.111093	-0.0258209	-0.0420019	-0.0819688	0.00609653		-0.0939517	0.0932507	0.151701	0.0127022	-0.0993927	0.146216	0.0307474	0.0518677	0.0755301	-0.0146034
0.93	0.122744	-0.0421163	-0.124577	-0.0284253	0.063572	-0.115421	-0.0303911	-0.048169	-0.0847864	0.00231002		-0.0874447	0.0961044	0.156206	0.0158162	-0.0923022	0.149268	0.0345756	0.0577083	0.0789581	-0.00989428
0.94	0.116585	-0.0465681	-0.129023	-0.0315916	0.0563151	-0.119795	-0.0348713	-0.0543307	-0.0875126	-0.0015279		-0.0809647	0.0987275	0.160622	0.0188562	-0.0852673	0.152273	0.0382748	0.0635581	0.0822528	-0.00536998
0.95	0.110489	-0.0510815	-0.13349	-0.0346861	0.0491068	-0.124174	-0.0392694	-0.0603871	-0.0900621	-0.0054595		-0.0745208	0.101133	0.164954	0.021839	-0.0783063	0.155216	0.0418921	0.0694444	0.085481	-0.00103277
0.96	0.104453	-0.0556394	-0.137977	-0.0377075	0.041948	-0.128459	-0.0436062	-0.0661859	-0.0924777	-0.00946511		-0.068121	0.103335	0.169214	0.0247756	-0.0714332	0.158027	0.0454542	0.0753696	0.0886535	0.00311456
0.97	0.0984666	-0.0602242	-0.142476	-0.0406581	0.0348396	-0.13266	-0.0479028	-0.0717618	-0.0948784	-0.0135133		-0.0617721	0.105354	0.173419	0.0276721	-0.0646594	0.160757	0.0489759	0.0812412	0.091751	0.00715718
0.98	0.0925274	-0.0648092	-0.146966	-0.0435429	0.0277838	-0.136829	-0.0521168	-0.0771798	-0.097312	-0.0175025		-0.0554812	0.10722	0.177583	0.0305324	-0.0579926	0.163461	0.0524838	0.0869822	0.0947744	0.0112675
0.99	0.0866307	-0.0693748	-0.151429	-0.0463686	0.0207869	-0.140862	-0.0562452	-0.0825815	-0.0998838	-0.0214386		-0.0492531	0.108957	0.18171	0.0333595	-0.0514343	0.166055	0.0559743	0.0924653	0.0977589	0.0155938

## Sheet: Extended1e lag
lag
110
110
90
160
120
70
110
90
90
120
110
110
110
150
130
80
130
100
90
110

## Sheet: Extended1e corr
distance	lag
3.72168	80
4.87142	85
5.81289	85
7.07913	85
11.2403	260
3.48233	75
4.71173	70
5.77716	70
7.29694	70
13.6189	80
5.73094	80
7.21465	85
8.06595	85
8.91844	85
10.9737	300
5.20963	160
6.5789	140
8.19342	160
10.3991	180
16.48	400
5.52947	80
7.14083	90
8.11255	100
9.53182	100
13.9741	220
4.26815	60
5.22599	50
6.37665	70
7.96591	120
13.0419	430
3.60932	130
4.97292	150
6.62875	140
9.54367	220
17.088	720
3.24035	110
4.3599	80
6.84184	150
14.8532	190
32.8971	580
3.38826	120
4.3338	110
5.80558	140
8.66475	190
16.9885	920
2.90703	130
4.57892	150
7.82413	160
11.2578	210
16.6522	280
