# Supplementary material for: A striatal interneuron circuit for continuous target pursuit
Source: Nat Commun. 2019 Jun 20;10:2715. doi: 10.1038/s41467-019-10716-w (PMC6586681; doi:10.1038/s41467-019-10716-w)
Supplement: Supplementary file 7 — Source Data [file 41467_2019_10716_MOESM7_ESM.zip › Extended2a.xlsx]

## Sheet: Extended2a firing rate
SPN	FSI
0.885	18.463
0.342	15.033
0.453	28.36
0.391	12.122
0.382	15.51
2.027	11.099
5.789	15.862
7.709	11.971
1.019	13.572
0.835	19.682
8.649	32.434
8.819	19.189
0.343	19.682
1.052	32.434
1.706	19.189
4.668	16.505
2.921	25.013
0.959	39.428
1.498	10.691
1.489	18.688
1.706	18.033
4.668	12.603
0.39	11.987
0.959	20.067
1.498	22.965
0.294	23.376
1.193	17.421
0.404	19.501
2.994	24.314
1.066	9.639
1.77	27.346
1.775	17.449
4.111	32.87
3.335	39.188
3.294	28.333
0.429	20.279
1.267	23.854
3.186	48.198
1.674	27.871
3.183	13.335
0.381	25.947
1.231	25.804
2.975	12.184
0.386	21.701
0.958	24.026
2.453	32.514
2.422	30.066
1.267	15.255
1.494	19.148
1.552	12.866
3.66	23.326
0.92	15.735
0.656	36.842
3.24	15.902
0.474	38.691
1.805	33.917
3.38	36.206
2.543	34.904
0.425	11.98
2.614	35.607
1.058	25.375
1.47	45.369
0.372	13.261
0.838	23.886
9.729	11.553
0.551	15.081
6.87	7.414
0.285	12.006
5.963	7.994
2.077	13.403
0.85	11.305
3.234	19.555
2.504	17.129
0.689	15.255
1.211	8.911
0.219	8.619
0.579	24.601
7.097	25.229
4.236	8.12
0.225	16.12
2.447	25.417
0.594	19.915
1.504	8.765
0.908	20.646
2.792	18.755
4.699	11.425
2.625	7.024
7.524	22.492
5.18	16.092
6.226	13.269
1.02	13.065
5.405
1.645
3.251
0.8
1.676
0.2
0.272
0.579
1.419
0.726
1.294
0.404
0.556
0.271
7.372
1.191
8.287
1.21
3.503
6.453
1.435
1.917
0.239
0.218
0.944
0.544
0.773
0.936
0.69
0.76
0.338
2.732
4.401
0.412
1.718
1.427
0.294
2.087
9.685
0.258
0.607
2.381
0.419
0.318
5.394
0.871
0.709
1.371
0.386
0.269
0.676
0.565
1.425
1.567
1.059
2.464
0.272
0.45
0.566
0.615
1.494
2.038
1.203
0.505
0.583
0.667
1.239
1.723
0.309
1.006
0.808
0.528
1.459
3.456
1.074
4.843
4.524
9.54
3.045
2.789
0.409
1.601
5.178
1.028
1.71
3.555
0.746
0.523
7.154
4.303
1.662
1.447
0.521
3.793
1.598
0.402
4.437
1.207
2.271
0.487
1.296
0.536
1.195
2.326
0.696
1.659
0.146
3.568
2.285
1.287
1.848
1.135
4.15
1.278
2.071
7.536
1.137
3.818
12.047
1.796
1.607
3.671
4.318
1.745
1.69
2.215
0.745
5.715
0.246
0.226
2.415
4.091
1.671
0.71
2.927
1.63
2.878
1.057
0.859
1.185
2.706
1.657
0.567
7.553
2.067
1.598
1.427
4.235
13.997
11.456
1.215
4.717
1.125
2.47
1.164
5.634
0.468
0.362
2.541
0.602
1.153
3.921
0.204
0.923
1.782
0.416
0.303
2.279
0.911
0.855
0.25
1.937
4.502
2.42
0.972
2.953
2.068
0.439
1.743
8.295
0.539
0.458
3.79
0.329
1.484
0.255
4.379
0.807
0.517
0.544
3.729
1.423
0.251
0.854
0.454
8.619
0.468
0.518
0.483
1.13
0.484
0.502
0.409
0.718
0.741
0.332
2.081
3.303
0.296
3.93
0.413
3.896
0.857
1.55
0.296
1.416
0.274
0.496
0.451
5.482
3.43
0.204
0.704
1.808
0.802
0.278
0.796
0.336
1.481
2.605
1.467
2.577
0.324
4.99
1.221
4.095
0.881
1.208
2.533
1.605
0.748
1.41
0.891
0.264
4.438
3.089
0.245
0.733
2.217
1.312
2
8.766
1.482
0.52
0.698
2.151
0.455
1.84
0.582
2.859
3.988
5.156
2.399
2.141
0.705
0.282
12.843
7.11
1.463
6.25
1.359

## Sheet: Extended2a width
SPN	FSI
572	150
555	147
572	147
586	143
586	200
806	145
479	125
467	169
562	262
806	135
479	145
467	233
556	135
506	145
589	233
574	140
564	132
582	248
566	237
589	158
574	242
564	129
582	134
582	214
566	146
566	138
548	166
591	121
601	170
597	136
579	226
526	145
612	144
605	262
604	148
602	125
612	265
535	192
519	154
514	210
538	143
517	214
581	324
568	212
545	163
844	132
518	131
515	160
547	170
578	149
528	130
556	164
579	129
570	146
549	155
575	166
561	132
605	133
640	290
595	132
587	159
528	197
599	140
564	134
580	131
662	165
586	167
585	143
620	158
559	209
545	129
517	225
535	201
525	183
565	148
491	356
545	160
594	161
576	140
568	182
531	147
557	138
539	148
646	157
529	229
578	244
531	185
560	186
570	178
560	215
578	235
588
578
570
595
700
616
600
578
663
457
589
543
540
562
593
604
542
555
622
549
606
537
525
543
544
547
576
587
535
580
551
601
605
572
562
644
689
549
519
577
576
607
657
605
595
548
651
599
554
579
549
580
498
606
581
609
595
607
549
587
591
578
537
560
554
581
586
571
572
552
508
562
564
585
601
576
607
625
614
576
571
537
572
578
594
547
601
585
607
617
605
582
572
621
569
588
577
577
622
520
629
511
583
570
588
595
541
578
616
576
556
572
587
588
589
548
556
463
578
554
551
542
540
557
521
449
568
582
493
555
575
586
553
576
573
558
562
611
589
535
551
585
526
514
578
553
556
563
623
553
533
548
593
550
595
523
578
546
551
536
549
543
586
562
582
587
686
612
572
546
598
549
639
571
586
593
539
534
578
569
592
576
583
565
554
541
581
798
609
554
681
579
504
510
547
356
599
551
559
551
605
582
514
568
550
583
542
546
544
559
539
568
517
522
549
493
556
549
595
452
593
586
573
596
575
563
564
568
590
603
602
575
540
600
580
599
575
573
569
517
541
521
557
576
511
562
565
557
544
513
604
623
521
608
589
578
533
561
538
565
604
570
562
559
591
573
608
587
609
620
584
