# Supplementary material for: A striatal interneuron circuit for continuous target pursuit
Source: Nat Commun. 2019 Jun 20;10:2715. doi: 10.1038/s41467-019-10716-w (PMC6586681; doi:10.1038/s41467-019-10716-w)
Supplement: Supplementary file 7 — Source Data [file 41467_2019_10716_MOESM7_ESM.zip › Extended10d,e.xlsx]

## Sheet: Extended10d % time following
Control	ChR2	GtACR2
69.8018	78.0489	73.7419
60.7821	83.826	55.1956
88.4579	72.5889	57.6279
69.5848	76.5078	90.0977
		66.8483
		54.7388

## Sheet: Extended10e overall velocity
Control	ChR2	GtACR2
15.3483	19.7089	14.1569
18.2057	18.6861	15.7733
16.0125	17.1082	12.9103
20.0658	17.7976	10.7159
		14.4799
		13.6615
