# Supplementary material for: A striatal interneuron circuit for continuous target pursuit
Source: Nat Commun. 2019 Jun 20;10:2715. doi: 10.1038/s41467-019-10716-w (PMC6586681; doi:10.1038/s41467-019-10716-w)
Supplement: Supplementary file 7 — Source Data [file 41467_2019_10716_MOESM7_ESM.zip › Extended11b.xlsx]

## Sheet: Extended11b
Index
-0.222068
-1
-0.0426281
-0.327842
-0.136812
-1
-0.930455
-0.789691
-0.417143
-0.183498
-0.478705
-0.77533
-0.155279
0.243902
-1
0.423256
-1
-1
-0.854087
-0.871698
-0.989576
-0.144295
-1
-1
-1
-0.928112
