# Supplementary material for: A striatal interneuron circuit for continuous target pursuit
Source: Nat Commun. 2019 Jun 20;10:2715. doi: 10.1038/s41467-019-10716-w (PMC6586681; doi:10.1038/s41467-019-10716-w)
Supplement: Supplementary file 7 — Source Data [file 41467_2019_10716_MOESM7_ESM.zip › Extended12b,c.xlsx]

## Sheet: Extended12b 
	Control					D1					D2
-0.5	0.461272	-0.44653	0.588377			-0.983056	-1.61882	-1.13885	-2.19621		0.0941602	0.209154	-0.164398
-0.49	0.415419	-0.434211	0.568554			-0.966076	-1.54463	-1.08003	-2.11447		0.0922182	0.190268	-0.122915
-0.48	0.370219	-0.422052	0.545338			-0.951453	-1.47045	-1.0228	-2.03215		0.0917562	0.189612	-0.0817487
-0.47	0.326819	-0.411681	0.519102			-0.933529	-1.39575	-0.970298	-1.95257		0.0926802	0.192265	-0.0437377
-0.46	0.286647	-0.403573	0.496908			-0.864978	-1.31827	-0.921745	-1.87386		0.0996822	0.190139	-0.00826772
-0.45	0.248569	-0.398164	0.473338			-0.801457	-1.24129	-0.87385	-1.79874		0.105182	0.18151	0.0277733
-0.44	0.212882	-0.392414	0.448125			-0.745169	-1.16229	-0.825429	-1.72392		0.116458	0.170176	0.0620573
-0.43	0.179489	-0.38734	0.422174			-0.692026	-1.08404	-0.778587	-1.65472		0.120202	0.158826	0.0946893
-0.42	0.150303	-0.379877	0.393618			-0.645643	-1.00783	-0.729771	-1.58768		0.129977	0.141749	0.127956
-0.41	0.123135	-0.371235	0.362725			-0.606965	-0.933262	-0.67635	-1.52324		0.137279	0.122802	0.162197
-0.4	0.0977375	-0.361837	0.329845			-0.572061	-0.860602	-0.622667	-1.46269		0.135915	0.101286	0.195189
-0.39	0.0741255	-0.351851	0.298494			-0.521118	-0.791482	-0.564246	-1.40358		0.129283	0.0768304	0.225025
-0.38	0.0523475	-0.33807	0.268752			-0.453667	-0.723762	-0.442536	-1.34563		0.11595	0.0508234	0.252894
-0.37	0.0337355	-0.321879	0.238874			-0.391091	-0.655282	-0.326614	-1.28695		0.0981572	0.0218614	0.276885
-0.36	0.0174425	-0.306053	0.209591			-0.335903	-0.585032	-0.214905	-1.20795		0.0753042	-0.00854762	0.297829
-0.35	0.00375252	-0.290301	0.180675			-0.286534	-0.512492	-0.109905	-1.09852		0.0514792	-0.0435176	0.313943
-0.34	-0.00727748	-0.269944	0.153802			-0.245969	-0.435262	-0.0149055	-0.979731		0.0299202	-0.0793666	0.325886
-0.33	-0.0157595	-0.250047	0.126943			-0.208548	-0.354352	0.0741735	-0.86036		0.00889118	-0.105405	0.332642
-0.32	-0.0195885	-0.229518	0.103202			-0.178203	-0.270402	0.152594	-0.739116		-0.0174048	-0.130532	0.332366
-0.31	-0.0220955	-0.206896	0.080163			-0.150845	-0.185182	0.22312	-0.617295		-0.0449958	-0.14617	0.326352
-0.3	-0.0246485	-0.183975	0.061304			-0.12789	-0.0993318	0.281805	-0.495617		-0.0770928	-0.146404	0.311508
-0.29	-0.0241485	-0.160184	0.043303			-0.106192	-0.0132218	0.330751	-0.372643		-0.109329	-0.143631	0.299056
-0.28	-0.0224785	-0.135415	0.027011			-0.0851239	0.0721182	0.370358	-0.249091		-0.136064	-0.142726	0.327686
-0.27	-0.0214505	-0.109437	0.00830996			-0.0673569	0.153028	0.396541	-0.127271		-0.165804	-0.145831	0.343082
-0.26	-0.0205065	-0.0819435	-0.013083			-0.0502189	0.233808	0.416146	-0.0050167		-0.193834	-0.151513	0.347718
-0.25	-0.0184575	-0.0530765	-0.037038			0.0029241	0.309648	0.426277	0.115219		-0.219299	-0.1555	0.351721
-0.24	-0.0164535	-0.0186565	-0.062968			0.0570111	0.384208	0.427331	0.234156		-0.243054	-0.156292	0.344606
-0.23	-0.0132535	0.0175105	-0.088501			0.109054	0.455738	0.423515	0.351941		-0.264406	-0.158364	0.326479
-0.22	-0.00998248	0.0522965	-0.115284			0.160939	0.524598	0.41654	0.467561		-0.279242	-0.159374	0.3002
-0.21	-0.00613148	0.0860335	-0.143836			0.211095	0.592188	0.406015	0.579581		-0.287837	-0.161657	0.266742
-0.2	-0.00532348	0.117343	-0.171883			0.259521	0.655598	0.395093	0.692321		-0.28763	-0.162049	0.228837
-0.19	-0.00817548	0.148373	-0.198872			0.30669	0.713298	0.3847	0.800731		-0.282684	-0.162252	0.186253
-0.18	-0.0143565	0.178182	-0.225734			0.349928	0.766688	0.37641	0.907851		-0.275059	-0.160203	0.139751
-0.17	-0.0241955	0.2104	-0.247812			0.390178	0.813348	0.36891	1.0092		-0.261818	-0.157165	0.0902633
-0.16	-0.0374475	0.241919	-0.270156			0.420995	0.852788	0.362988	1.10838		-0.248069	-0.151784	0.0373023
-0.15	-0.0542735	0.274077	-0.28959			0.444265	0.883728	0.358384	1.20195		-0.203725	-0.143253	-0.0189627
-0.14	-0.0732515	0.305123	-0.305678			0.456843	0.908458	0.354436	1.28758		-0.155244	-0.132326	-0.0803517
-0.13	-0.0920185	0.335375	-0.319593			0.465176	0.920508	0.351542	1.3699		-0.104453	-0.117328	-0.143455
-0.12	-0.108407	0.364113	-0.330524			0.502597	0.925838	0.350488	1.44184		-0.0562038	-0.0988336	-0.211346
-0.11	-0.121982	0.390111	-0.341883			0.573192	0.922918	0.349174	1.50715		-0.0102878	-0.0753956	-0.279552
-0.1	-0.137588	0.415007	-0.353757			0.63121	0.909858	0.34733	1.56554		0.0449402	-0.0487246	-0.349136
-0.09	-0.155522	0.440595	-0.366181			0.679322	0.886018	0.346672	1.61888		0.0977182	-0.0182176	-0.416878
-0.08	-0.175178	0.462518	-0.3784			0.716585	0.853928	0.344568	1.66415		0.144835	0.0189444	-0.48301
-0.07	-0.193911	0.481988	-0.389197			0.743628	0.810438	0.342068	1.70826		0.187515	0.0645614	-0.546538
-0.06	-0.212003	0.498789	-0.39546			0.761081	0.760088	0.339568	1.74906		0.223379	0.111551	-0.590054
-0.05	-0.233122	0.515069	-0.394753			0.768942	0.705048	0.334568	1.78842		0.255384	0.158012	-0.638017
-0.04	-0.256267	0.52966	-0.390594			0.768471	0.648368	0.328251	1.82619		0.282651	0.207367	-0.683884
-0.03	-0.280209	0.541766	-0.383173			0.75715	0.589398	0.321279	1.86598		0.304395	0.256866	-0.736358
-0.02	-0.303395	0.551404	-0.372868			0.73388	0.533218	0.311935	1.90462		0.322604	0.302816	-0.794613
-0.01	-0.325045	0.558509	-0.361708			0.700391	0.478178	0.299963	1.94254		0.335614	0.344928	-0.861677
-2.2352e-08	-0.348226	0.563415	-0.351132			0.656209	0.425048	0.28562	1.98146		0.345412	0.381381	-0.936258
0.00999998	-0.372184	0.571804	-0.340912			0.606053	0.374698	0.29483	2.02067		0.348948	0.413901	-1.02012
0.02	-0.395958	0.580668	-0.331577			0.553696	0.324988	0.311146	2.05931		0.346498	0.44541	-1.11217
0.03	-0.418926	0.589121	-0.316366			0.560457	0.276288	0.323383	2.09795		0.338179	0.478217	-1.21305
0.04	-0.435592	0.596249	-0.300453			0.554168	0.227728	0.331541	2.13702		0.32443	0.50653	-1.32248
0.05	-0.448358	0.604352	-0.282343			0.541275	0.180038	0.336935	2.17753		0.303332	0.530684	-1.4359
0.06	-0.456807	0.615067	-0.260239			0.518634	0.132488	0.339041	2.22063		0.277059	0.550422	-1.51326
0.07	-0.462597	0.627655	-0.239754			0.491119	0.0850582	0.337199	2.26576		0.246348	0.565306	-1.56344
0.08	-0.465369	0.642919	-0.218227			0.457629	0.0399082	0.337199	2.31521		0.213535	0.576136	-1.59163
0.09	-0.463859	0.660127	-0.196263			0.421939	-0.0029518	0.335095	2.36927		0.289422	0.581947	-1.61501
0.1	-0.459014	0.67918	-0.172034			0.384675	-0.0398518	0.335357	2.42852		0.359369	0.588104	-1.63349
0.11	-0.448904	0.698121	-0.146015			0.347727	-0.0699118	0.338384	2.49297		0.418202	0.590417	-1.6541
0.12	-0.435816	0.716448	-0.120038			0.312036	-0.0929918	0.344042	2.5639		0.477266	0.58888	-1.67409
0.13	-0.417005	0.734032	-0.09492			0.284049	-0.106432	0.366936	2.63396		0.522141	0.585292	-1.6985
0.14	-0.39391	0.752798	-0.067043			0.291281	-0.111382	0.393251	2.70749		0.55403	0.580319	-1.72504
0.15	-0.368061	0.772228	-0.0382			0.304646	-0.106682	0.417857	2.77899		0.573094	0.570431	-1.74107
0.16	-0.34128	0.790346	-0.00929304			0.319111	-0.0966718	0.441147	2.85137		0.577623	0.563158	-1.7409
0.17	-0.312675	0.808307	0.017276			0.351815	-0.0790418	0.462857	2.92186		0.573787	0.556316	-1.74287
0.18	-0.281517	0.827353	0.042784			0.442693	-0.0576118	0.480751	2.98977		0.559345	0.546066	-1.74827
0.19	-0.248539	0.847772	0.073251			0.52681	-0.0327518	0.496673	3.0594		0.536006	0.533217	-1.75703
0.2	-0.214926	0.869472	0.102259			0.600865	-0.0034618	0.509304	3.12975		0.504002	0.517918	-1.7665
0.21	-0.175027	0.891721	0.131249			0.666115	0.0315382	0.519699	3.20328		0.467907	0.500418	-1.7687
0.22	-0.132888	0.914461	0.162686			0.722245	0.0694582	0.527856	3.27983		0.425643	0.482715	-1.75879
0.23	-0.0912605	0.938034	0.191602			0.767684	0.111938	0.537856	3.362		0.380767	0.468419	-1.74418
0.24	-0.0478025	0.961306	0.220164			0.804319	0.159248	0.548121	3.44952		0.331016	0.453165	-1.71888
0.25	-0.00444648	0.983971	0.247355			0.830418	0.210098	0.563515	3.54063		0.279231	0.439992	-1.67494
0.26	0.0361755	1.00806	0.269911			0.847714	0.266528	0.582461	3.63664		0.225597	0.424889	-1.64148
0.27	0.0779285	1.03544	0.287408			0.855575	0.328288	0.604303	3.73497		0.171433	0.41121	-1.61704
0.28	0.118227	1.0664	0.300087			0.852902	0.393598	0.631015	3.84223		0.117614	0.396402	-1.60059
0.29	0.157808	1.09891	0.308605			0.842368	0.466768	0.659961	3.95569		0.0667312	0.387086	-1.5904
0.3	0.195624	1.13468	0.317217			0.821771	0.541458	0.691278	4.069		0.0210232	0.381321	-1.58996
0.31	0.233091	1.17279	0.323314			0.845827	0.620218	0.724172	4.17987		-0.0179828	0.375315	-1.59906
0.32	0.27023	1.21202	0.329646			0.901328	0.699978	0.760355	4.29246		-0.0447648	0.36765	-1.61782
0.33	0.303322	1.25236	0.333348			0.942994	0.780508	0.799436	4.40188		-0.0603858	0.357311	-1.64065
0.34	0.332066	1.29221	0.337114			0.977899	0.860268	0.84154	4.51188		-0.0467058	0.34939	-1.67267
0.35	0.357208	1.33213	0.341813			1.00306	0.938648	0.888776	4.62044		0.0138132	0.339472	-1.71538
0.36	0.379429	1.37073	0.345422			1.02287	1.01816	0.966276	4.72655		0.0831832	0.327534	-1.76968
0.37	0.399992	1.40732	0.349714			1.03922	1.09666	1.0568	4.83078		0.163599	0.312673	-1.83344
0.38	0.417548	1.44151	0.351947			1.05321	1.17325	1.15457	4.93299		0.246625	0.292227	-1.908
0.39	0.432318	1.47346	0.353534			1.06909	1.24795	1.26299	5.03045		0.328381	0.267742	-1.99232
0.4	0.445439	1.50257	0.35524			1.08702	1.32327	1.37733	5.12675		0.406994	0.239993	-2.08818
0.41	0.458193	1.53063	0.357486			1.10714	1.39645	1.49667	5.21628		0.479415	0.204812	-2.19203
0.42	0.467552	1.5593	0.360948			1.1301	1.47012	1.62312	5.30668		0.551858	0.167787	-2.27718
0.43	0.47345	1.58477	0.36485			1.15447	1.54558	1.75338	5.41062		0.624486	0.12492	-2.36535
0.44	0.478312	1.60788	0.36782			1.19582	1.62268	1.88549	5.5101		0.71366	0.0767184	-2.45768
0.45	0.480588	1.6297	0.370858			1.25258	1.7027	2.01825	5.60842		0.798373	0.0258104	-2.55331
0.46	0.478753	1.65081	0.373346			1.30981	1.78653	2.15167	5.70645		0.874537	-0.0285956	-2.65133
0.47	0.476168	1.66959	0.375862			1.36971	1.87301	2.28364	5.80189		0.94252	-0.0830066	-2.75222
0.48	0.470143	1.68525	0.379457			1.43339	1.9628	2.41417	5.89574		0.997887	-0.132069	-2.82324
0.49	0.462672	1.69755	0.383489			1.501	2.0555	2.54377	5.9883		1.0432	-0.177815	-2.8975
0.5	0.451313	1.70806	0.388184			1.5749	2.15125	2.67325	6.07855		1.07437	-0.224291	-2.97897
0.51	0.43808	1.71686	0.391954			1.65665	2.24775	2.80167	6.16865		1.0945	-0.27153	-3.06354
0.52	0.422667	1.7215	0.395309			1.7436	2.3459	2.92811	6.27		1.11567	-0.31873	-3.13063
0.53	0.40628	1.72206	0.396378			1.83951	2.44355	3.05746	6.36746		1.13182	-0.366705	-3.17357
0.54	0.388728	1.723	0.398726			1.93857	2.54031	3.1839	6.46218		1.13808	-0.394184	-3.20083
0.55	0.368764	1.72064	0.40219			2.04202	2.63517	3.30785	6.55444		1.13614	-0.409174	-3.2273
0.56	0.346622	1.7154	0.409091			2.14799	2.7266	3.42838	6.6421		1.12514	-0.426251	-3.26448
0.57	0.32434	1.70609	0.418074			2.25758	2.81601	3.54535	6.72542		1.10499	-0.445016	-3.30406
0.58	0.301434	1.69484	0.427759			2.36748	2.90173	3.65417	6.80183		1.07562	-0.466886	-3.33946
0.59	0.278471	1.68402	0.436967			2.4777	2.98467	3.7539	6.87449		1.04757	-0.491576	-3.38129
0.6	0.255632	1.66966	0.445803			2.5865	3.06253	3.84101	6.93894		1.01596	-0.518458	-3.40382
0.61	0.234221	1.65264	0.453972			2.69515	3.13583	3.91495	7.00597		0.982474	-0.550389	-3.42599
0.62	0.214405	1.63302	0.461156			2.80238	3.2033	3.97114	7.07748		0.962902	-0.584258	-3.45854
0.63	0.196583	1.61295	0.468315			2.90725	3.26277	4.01035	7.14279		0.958141	-0.618247	-3.49638
0.64	0.181481	1.59042	0.477237			3.01024	3.31185	4.03009	7.19887		0.955114	-0.647141	-3.53288
0.65	0.169738	1.56475	0.488413			3.10929	3.34989	4.03048	7.24428		0.949383	-0.6651	-3.57865
0.66	0.162023	1.53663	0.500965			3.20756	3.37602	4.00864	7.28047		0.944808	-0.682938	-3.63207
0.67	0.157461	1.5075	0.514829			3.30347	3.38933	3.96219	7.30281		0.937645	-0.703068	-3.68664
0.68	0.156842	1.47705	0.536878			3.39796	3.39415	3.89245	7.30901		0.932029	-0.726106	-3.73954
0.69	0.160723	1.44651	0.567408			3.51022	3.38731	3.79574	7.30325		0.996131	-0.752378	-3.77749
0.7	0.169172	1.41597	0.601259			3.66887	3.37272	3.67022	7.27903		1.07179	-0.781137	-3.81349
0.71	0.181245	1.3845	0.638866			3.82421	3.35116	3.51535	7.24053		1.14104	-0.811961	-3.85469
0.72	0.195608	1.35268	0.679863			3.97153	3.32288	3.32943	7.18633		1.20812	-0.84341	-3.89791
0.73	0.212706	1.32506	0.721337			4.11005	3.29219	3.11154	7.11669		1.2676	-0.87614	-3.919
0.74	0.232813	1.30228	0.762222			4.23614	3.25884	2.8639	7.03221		1.32583	-0.902434	-3.93148
0.75	0.254115	1.28169	0.803421			4.34652	3.22016	2.58772	6.9336		1.38709	-0.874437	-3.94749
0.76	0.276529	1.26414	0.846933			4.43834	3.17882	2.2843	6.8187		1.44967	-0.847675	-3.96394
0.77	0.299924	1.24693	0.893683			4.50925	3.12924	1.95772	6.694		1.5143	-0.826679	-3.97396
0.78	0.326734	1.23334	0.941302			4.55563	3.0723	1.61088	6.55487		1.57575	-0.80554	-3.98391
0.79	0.353363	1.22072	0.986706			4.57388	3.00661	1.25049	6.40811		1.63465	-0.781235	-3.97065
0.8	0.382219	1.20956	1.0314			4.56255	2.93052	0.876672	6.25126		1.69263	-0.759892	-3.96396
0.81	0.410129	1.20023	1.07847			4.51555	2.84505	0.497067	6.10406		1.76664	-0.746824	-3.96256
0.82	0.436451	1.19606	1.12583			4.43802	2.74994	0.115751	5.98239		1.83982	-0.743093	-3.96718
0.83	0.461012	1.19202	1.16958			4.32545	2.64557	-0.262404	5.86258		1.91037	-0.749371	-3.97709
0.84	0.4847	1.18635	1.20906			4.17829	2.52928	-0.634641	5.74538		1.99435	-0.762891	-3.99075
0.85	0.509035	1.18001	1.25202			3.99983	2.4031	-0.997403	5.63307		2.08144	-0.78394	-4.00733
0.86	0.533377	1.17474	1.2911			3.78647	2.26335	-1.34609	5.52711		2.16442	-0.809949	-4.02455
0.87	0.556307	1.16827	1.32708			3.5445	2.10864	-1.67898	5.42994		2.24736	-0.834803	-4.03956
0.88	0.576866	1.15957	1.36258			3.27076	1.93477	-1.99385	5.34084		2.3243	-0.861286	-4.05453
0.89	0.594472	1.15034	1.39442			2.96826	1.74189	-2.28885	5.2627		2.40049	-0.890391	-4.07035
0.9	0.608523	1.14165	1.42094			2.64106	1.52706	-2.54582	5.19278		2.47314	-0.922617	-4.0784
0.91	0.619684	1.13353	1.44227			2.40569	1.28853	-2.78253	5.13267		2.54649	-0.954872	-4.07715
0.92	0.628829	1.12655	1.45855			2.2329	1.0264	-3.00016	5.07976		2.63021	-0.989803	-4.07052
0.93	0.636525	1.11964	1.4705			2.04076	0.742078	-3.18161	5.0342		2.71286	-1.02468	-4.06484
0.94	0.642196	1.11096	1.47789			1.83008	0.439498	-3.30082	4.99412		2.79363	-1.06095	-4.0609
0.95	0.645517	1.10118	1.48135			1.60508	0.122598	-3.40398	4.95635		2.8742	-1.09976	-4.05811
0.96	0.645437	1.09029	1.48984			1.36814	-0.206112	-3.49424	4.92002		2.95397	-1.13389	-4.05633
0.97	0.642428	1.07868	1.49978			1.12349	-0.541412	-3.57055	4.88167		3.03279	-1.16661	-4.05453
0.98	0.639332	1.06579	1.5143			0.874914	-0.883802	-3.6374	4.83943		3.11108	-1.17827	-4.05078
0.99	0.634328	1.05086	1.52967			0.626021	-1.2295	-3.69424	4.79258		3.18655	-1.19003	-4.03882
1	0.627656	1.0349	1.54296			0.378386	-1.57786	-3.74384	4.73851		3.25819	-1.20646	-4.01411
1.01	0.617314	1.02053	1.55543			0.135625	-1.92761	-3.76871	4.72727		3.32146	-1.21878	-3.98624
1.02	0.603321	1.00737	1.56589			-0.100689	-2.27432	-3.77503	4.71386		3.3799	-1.22734	-3.95642
1.03	0.586943	0.995039	1.57442			-0.3304	-2.61761	-3.77661	4.69598		3.43006	-1.24317	-3.92362
1.04	0.568442	0.981675	1.58164			-0.507911	-2.95278	-3.7799	4.67248		3.47441	-1.26589	-3.88633
1.05	0.548315	0.968851	1.58654			-0.620644	-3.27945	-3.78358	4.64221		3.52019	-1.29665	-3.84341
1.06	0.528849	0.957036	1.5911			-0.730705	-3.59281	-3.78924	4.60516		3.56367	-1.31623	-3.80256
1.07	0.510599	0.948057	1.59944			-0.836047	-3.89235	-3.79713	4.56104		3.60518	-1.32877	-3.76427
1.08	0.499872	0.941755	1.60568			-0.937145	-4.17629	-3.80792	4.50986		3.65497	-1.33987	-3.72819
1.09	0.491555	0.934847	1.61026			-0.986044	-4.44425	-3.82569	4.45321		3.69902	-1.35689	-3.69513
1.1	0.483841	0.92596	1.61249			-1.00805	-4.69546	-3.84884	4.39266		3.73624	-1.37982	-3.66386
1.11	0.476334	0.914504	1.61281			-1.03321	-4.93261	-3.88003	4.32778		3.76381	-1.40904	-3.62591
1.12	0.470662	0.901016	1.61364			-1.05428	-5.15326	-3.91963	4.25916		3.78641	-1.44045	-3.56789
1.13	0.465819	0.888595	1.61477			-1.04469	-5.36175	-3.96884	4.18996		3.80444	-1.4793	-3.49987
1.14	0.462828	0.877254	1.61566			-1.0417	-5.56161	-4.02713	4.11859		3.80989	-1.52449	-3.43651
1.15	0.462425	0.866428	1.61745			-1.04406	-5.75119	-4.082	4.04911		3.80427	-1.57692	-3.37498
1.16	0.46412	0.855	1.61854			-1.05255	-5.93355	-4.1349	3.97904		3.79013	-1.63528	-3.31759
1.17	0.468749	0.844171	1.62018			-1.04752	-6.11059	-4.19397	3.91258		3.76587	-1.6934	-3.26531
1.18	0.476998	0.833232	1.63024			-1.04579	-6.27887	-4.26029	3.84583		3.73659	-1.75206	-3.21929
1.19	0.488625	0.823443	1.63958			-1.04689	-6.44068	-4.33292	3.78081		3.70667	-1.81111	-3.17753
1.2	0.504405	0.814837	1.64864			-1.05208	-6.59616	-4.40989	3.71709		3.67556	-1.86979	-3.13442
1.21	0.524259	0.807493	1.65714			-1.05774	-6.74555	-4.46766	3.65553		3.66454	-1.92731	-3.09613
1.22	0.548135	0.803469	1.67026			-1.06607	-6.88986	-4.53213	3.62266		3.66359	-1.97615	-3.06037
1.23	0.573654	0.804608	1.68406			-1.07425	-7.03113	-4.56581	3.63102		3.6662	-1.97567	-3.02769
1.24	0.603826	0.810133	1.7001			-1.08258	-7.16809	-4.59792	3.63275		3.67129	-1.96253	-2.99934
1.25	0.635895	0.81587	1.72353			-1.08431	-7.30556	-4.63279	3.62814		3.68009	-1.94913	-2.95411
1.26	0.669508	0.819856	1.74547			-1.08321	-7.44341	-4.66634	3.61632		3.69017	-1.93135	-2.88819
1.27	0.705315	0.820237	1.76614			-1.0829	-7.58544	-4.69739	3.59613		3.70549	-1.90055	-2.81282
1.28	0.743205	0.820183	1.78505			-1.0851	-7.73013	-4.73081	3.56989		3.72122	-1.86861	-2.73849
1.29	0.78081	0.82191	1.80276			-1.09092	-7.87838	-4.76581	3.53602		3.74563	-1.83457	-2.66815
1.3	0.818179	0.823169	1.82009			-1.09783	-8.02954	-4.79397	3.49478		3.77546	-1.79835	-2.59753
1.31	0.856479	0.823314	1.83918			-1.10884	-8.184	-4.81068	3.44879		3.8098	-1.75946	-2.52568
1.32	0.894386	0.829492	1.86259			-1.12456	-8.34112	-4.82779	3.39805		3.85225	-1.71881	-2.44826
1.33	0.932455	0.839187	1.88474			-1.1428	-8.50015	-4.84489	3.34298		3.89888	-1.6781	-2.36859
1.34	0.970426	0.846877	1.90637			-1.15035	-8.65994	-4.86108	3.28142		3.95302	-1.61711	-2.28639
1.35	1.00793	0.853163	1.92488			-1.11356	-8.81934	-4.88029	3.21668		4.0113	-1.54305	-2.20196
1.36	1.04285	0.858845	1.94266			-1.08777	-8.97723	-4.89884	3.14921		4.07609	-1.4709	-2.09612
1.37	1.07655	0.863556	1.95853			-1.07283	-9.13562	-4.91923	3.0767		4.14232	-1.40245	-1.98374
1.38	1.10782	0.870165	1.97223			-1.06733	-9.28906	-4.94068	2.99885		4.20913	-1.33943	-1.87636
1.39	1.1362	0.873097	1.9845			-1.06906	-9.44225	-4.96358	2.91941		4.27325	-1.28303	-1.77421
1.4	1.16122	0.872586	1.99631			-1.07928	-9.59113	-4.98634	2.83695		4.33393	-1.21739	-1.68002
1.41	1.18289	0.869529	2.01247			-1.0939	-9.73862	-5.00963	2.75203		4.38994	-1.14397	-1.5937
1.42	1.20206	0.86281	2.03585			-1.09469	-9.88293	-5.03226	2.66928		4.44074	-1.07688	-1.514
1.43	1.21869	0.853688	2.06465			-1.02409	-10.0234	-5.05555	2.58768		4.48353	-1.01558	-1.44253
1.44	1.23305	0.842271	2.09405			-0.936359	-10.1617	-5.07674	2.50954		4.52794	-0.95999	-1.37708
1.45	1.24453	0.833161	2.12199			-0.85067	-10.2941	-5.09673	2.43919		4.56804	-0.908547	-1.30747
1.46	1.25388	0.825083	2.15103			-0.765609	-10.42	-5.09713	2.3772		4.61365	-0.862228	-1.23221
1.47	1.2614	0.81658	2.17964			-0.676618	-10.5398	-5.09134	2.32242		4.65035	-0.818698	-1.15661
1.48	1.26751	0.80762	2.21067			-0.587626	-10.6524	-5.07871	2.28061		4.67953	-0.780391	-1.05647
1.49	1.27118	0.798014	2.24406			-0.493918	-10.7575	-5.0691	2.24759		4.698	-0.745151	-0.921308
1.5	1.27332	0.788613	2.27737			-0.397694	-10.8588	-5.05134	2.22669		4.70391	-0.713891	-0.782183

## Sheet: Extended12b bar
	Control					D1					A2A
Pre-stim	-8.8e-09	-2.88658e-17	1.68e-08			7.32747e-17	-3.6e-08	1.6e-09	-1.98e-07		1.32e-08	1.52e-08	1.6e-08
Stim	0.257863	1.29917	0.309792			1.00028	0.92499	1.14593	4.5434		0.369655	0.275714	-1.97595

## Sheet: Extended12c 
	Control					D1					A2A
-0.5	0.584565	0.506717	-1.08306			-7.87478	-2.99869	-2.91091	-0.836789		-2.67768	-1.9349	-5.7495
-0.49	0.341639	0.349747	-1.23212			-8.05588	-3.06742	-2.66516	-0.634905		-2.46948	-1.5478	-5.69038
-0.48	-0.0781028	-0.0765529	-0.899175			-8.07214	-3.24042	-2.66516	-0.674891		-2.26018	-1.18447	-5.71055
-0.47	-0.269261	-0.469143	-0.388517			-8.14652	-3.37846	-2.38869	-0.593618		-2.1288	-0.868436	-5.51244
-0.46	-0.414846	-0.642759	-0.0971769			-7.9159	-3.7591	-1.95864	-0.593943		-1.884	-0.564326	-5.49245
-0.45	-0.591807	-0.516764	-0.179057			-7.7097	-3.79376	-1.86648	-0.553306		-1.61498	-0.139266	-5.30926
-0.44	-0.899683	-0.351499	-0.535047			-7.50381	-4.03577	-1.77432	-0.553306		-1.45353	0.150364	-5.11695
-0.43	-1.23275	-0.241533	-1.03917			-7.48754	-4.00083	-1.71289	-0.513319		-1.35227	0.406664	-5.00281
-0.42	-1.57497	-0.162803	-1.65667			-7.28951	-3.79318	-1.8972	-0.512994		-1.16691	0.634754	-4.83498
-0.41	-1.86932	-0.308963	-1.71525			-7.38015	-3.62047	-2.11223	-0.593943		-1.06586	0.768184	-4.642
-0.4	-2.19733	-0.502549	-1.68722			-7.45434	-3.48214	-2.35798	-0.472682		-1.08892	0.778004	-4.55359
-0.39	-2.33561	-0.726449	-1.59457			-7.46275	-3.10208	-2.32726	-0.593943		-1.02357	1.01449	-4.36611
-0.38	-2.27213	-0.783587	-1.25139			-7.13296	-2.86007	-2.57301	-0.593943		-1.04773	0.980634	-4.1832
-0.37	-2.22058	-0.71414	-0.698939			-6.95192	-2.65241	-2.29654	-0.714878		-0.964427	1.17956	-4.02993
-0.36	-2.26798	-0.672914	-0.291917			-6.38272	-2.58368	-2.17366	-0.87645		-1.06551	1.29093	-3.68928
-0.35	-2.42581	-0.712657	-0.296047			-5.70748	-2.44476	-1.959	-1.07801		-0.969526	1.35228	-3.35806
-0.34	-2.39258	-0.83287	-0.261597			-4.84212	-2.44535	-1.6211	-1.36052		-1.02949	1.40797	-2.90776
-0.33	-2.3685	-0.976354	-0.491377			-3.91048	-2.61834	-1.4675	-1.48113		-0.957856	1.45316	-2.32973
-0.32	-2.27581	-1.21971	-0.579977			-2.93815	-2.51437	-0.97601	-1.76364		-0.911002	1.3501	-1.73639
-0.31	-2.28707	-1.51755	-0.613417			-1.89961	-2.47942	-0.73026	-1.88522		-0.719448	1.42778	-1.04878
-0.3	-2.23279	-1.81126	-0.656077			-0.935385	-2.47971	-0.20805	-1.96585		-0.545414	1.29678	-0.120003
-0.29	-2.21474	-1.97629	-0.772983			0.0782427	-2.41069	0.22165	-2.1674		-0.307233	1.22941	0.695087
-0.28	-2.30544	-2.07283	-0.978173			1.00098	-2.47971	0.68243	-2.16773		0.164947	1.10205	1.53076
-0.27	-2.43828	-1.90748	-0.90365			1.92434	-2.30701	1.3586	-2.08711		0.368315	1.19754	2.42992
-0.26	-2.30519	-1.93409	-0.705572			2.59148	-2.54874	1.66615	-2.32898		0.714615	1.11587	3.13211
-0.25	-2.0274	-2.21921	-0.130917			3.28378	-2.27265	2.06549	-2.04647		1.07868	1.27288	3.71517
-0.24	-1.80414	-2.64408	0.345343			3.97657	-2.34138	2.49555	-1.92521		1.21569	1.32483	4.10568
-0.23	-1.39714	-2.70558	0.608783			4.72662	-2.23741	2.67986	-1.723		1.46135	1.5708	4.25831
-0.22	-1.02896	-2.49127	0.461323			5.40223	-2.09936	2.64951	-1.56208		1.70583	1.70983	4.33295
-0.21	-0.886007	-2.09844	0.199523			5.92976	-2.13373	2.71095	-1.31988		1.74793	1.8787	4.27816
-0.2	-0.604538	-1.37793	0.310853			6.48158	-1.82211	2.52664	-1.15863		1.9148	1.96872	4.07554
-0.19	-0.452852	-0.707264	0.435233			6.79462	-1.61533	2.37304	-0.997386		2.08175	1.99816	3.88771
-0.18	-0.389634	-0.0698929	0.447863			7.00905	-1.33895	2.06549	-0.795502		2.03434	1.92454	3.64154
-0.17	-0.382229	0.410407	0.271973			6.9845	-0.992678	1.75831	-0.392058		1.92719	1.7102	3.29001
-0.16	-0.244773	1.00514	-0.0434869			7.23157	-0.301868	1.4204	-0.230486		1.7064	1.53707	3.08238
-0.15	0.0605652	1.62019	-0.263387			6.98456	0.631822	1.38968	0.13232		1.58084	1.2015	2.85043
-0.14	0.571141	2.07902	-0.125717			7.04182	1.15022	1.14394	0.5764		1.40733	0.800254	2.85997
-0.13	1.29876	2.14239	0.480463			6.76953	2.29185	0.92891	0.89857		1.27606	0.301824	2.67706
-0.12	2.0386	2.01581	1.32556			6.39923	3.15594	0.68316	1.46358		1.16208	-0.051946	2.58784
-0.11	2.53365	2.11333	1.82327			5.97093	3.95159	0.71424	1.98796		0.97701	-0.649476	2.35586
-0.1	3.08376	2.17144	1.65217			5.45973	4.95402	0.62209	2.43237		0.875268	-1.09249	2.19287
-0.09	3.61957	2.21382	0.865953			4.91576	5.99081	0.52993	2.91644		0.689876	-1.54347	1.95552
-0.08	3.96949	2.03143	0.444983			4.30551	6.92451	0.49921	3.35987		0.786194	-2.02223	1.90108
-0.07	4.12158	1.90679	0.302733			3.76135	7.92693	0.59137	3.56175		0.678504	-2.41761	1.98549
-0.06	4.11826	2.00862	0.409473			3.15202	8.68793	0.56065	3.72332		0.636859	-2.95981	2.04998
-0.05	4.17548	2.02362	0.740473			2.97915	9.13672	0.86783	3.80427		0.499095	-3.50024	2.31643
-0.04	4.29067	2.19612	1.47668			2.9457	9.41368	1.05215	3.84458		0.206045	-4.06639	2.56898
-0.03	4.69542	2.54406	2.12962			2.97092	9.51765	1.20574	3.68269		0.0516309	-4.53737	3.04798
-0.02	5.28058	2.8863	2.89291			2.97049	9.31087	1.54364	3.64205		-0.169866	-4.92246	3.47837
-0.01	5.90452	3.21951	3.54645			3.01185	9.20749	1.63543	3.723		-0.0749561	-5.33328	4.10109
-2.2352e-08	6.39414	3.93083	4.28586			3.17687	8.9646	1.81974	3.64237		0.0275729	-5.57995	4.59031
0.00999998	6.75184	4.87652	4.67224			3.26727	8.68793	1.9119	3.68269		0.169779	-5.48859	5.07439
0.02	6.88791	5.55266	5.09419			3.39099	8.61832	1.81974	3.84361		0.331488	-5.37718	5.40608
0.03	6.34801	5.92851	5.57085			3.40701	8.58483	1.97334	3.92456		0.528892	-5.10499	5.73683
0.04	5.24913	5.73845	5.90967			3.09427	8.54959	1.81974	3.84491		0.744047	-4.91413	5.98374
0.05	4.23047	5.26994	5.63242			2.91256	8.44562	1.60471	3.92521		0.875207	-4.63196	6.03809
0.06	3.32207	4.54626	5.14972			2.52538	8.51551	1.39005	3.64302		1.00138	-4.38179	6.27534
0.07	2.63737	3.61922	4.11814			2.12152	8.41125	1.14394	3.4005		1.26943	-4.05217	6.30513
0.08	2.17923	2.83899	3.01268			2.05604	8.16953	0.77531	3.03705		1.38888	-3.65898	6.09744
0.09	1.64123	2.54061	2.33012			1.8089	7.85878	0.49885	2.59394		1.57458	-3.28948	5.82048
0.1	0.858659	2.41667	1.91712			1.65186	7.40883	-0.0540898	2.06891		1.6817	-3.02506	5.22163
0.11	-0.0358788	2.27429	1.56321			1.58638	6.64813	-0.48488	1.78673		1.91545	-2.70947	4.69357
0.12	-0.449207	1.79101	0.973883			1.74263	5.74909	-0.88422	1.70643		1.95115	-2.5366	4.0758
0.13	-0.572715	1.16907	0.279213			1.56944	5.09265	-1.37571	1.90766		2.04648	-2.16262	3.34483
0.14	-0.574144	0.532157	0.217513			1.5039	4.36602	-1.80577	1.98829		2.17158	-1.97055	2.89958
0.15	-0.507246	0.0798271	0.867353			1.27297	3.536	-2.0208	2.23049		2.1419	-1.67678	2.41514
0.16	-0.614798	0.134127	1.58359			0.90206	3.12129	-2.11296	2.35175		2.18928	-1.53572	2.15817
0.17	-0.774628	0.433127	1.81794			0.67953	2.46397	-1.95937	2.43269		2.18982	-1.25378	1.84685
0.18	-0.886932	1.07899	1.43331			0.41571	2.01547	-1.80577	2.55363		2.02811	-1.11652	1.85176
0.19	-0.794079	1.59071	0.493713			0.00367966	1.63512	-1.6829	2.27047		1.96868	-0.939656	1.92094
0.2	-0.733085	1.78528	-0.256187			-0.400065	1.22012	-1.56003	2.14954		2.06995	-0.840196	1.94114
0.21	-0.457909	1.85408	-0.932851			-0.861374	0.736092	-1.49859	1.78641		2.26094	-0.683386	2.19771
0.22	-0.281874	1.70553	-1.13742			-1.33987	0.493782	-1.49859	1.30169		2.4344	-0.641796	2.25255
0.23	-0.285001	1.51803	-1.12727			-1.83425	0.0100418	-1.6829	0.737323		3.04951	-0.707256	2.46956
0.24	-0.254688	0.914877	-0.921957			-2.27955	-0.474278	-1.80577	0.131995		3.66506	-0.727116	2.63294
0.25	-0.357998	0.225417	-0.539187			-3.01266	-0.923358	-2.05152	-0.19115		4.11308	-0.735456	2.87001
0.26	-0.715002	-0.129983	-0.273597			-3.56485	-1.6497	-2.23583	-0.755515		4.41154	-0.608336	3.3988
0.27	-1.03737	-0.306361	-0.265527			-4.05114	-2.37574	-2.42014	-1.11865		4.68024	-0.645866	3.90759
0.28	-1.16081	-0.420102	-0.295307			-4.1748	-2.9984	-2.63517	-1.40148		4.81205	-0.504536	4.72809
0.29	-0.76055	-0.583178	0.0661831			-4.26525	-4.00024	-2.81948	-1.64335		4.51953	-0.462536	5.60786
0.3	-0.260876	-0.835526	0.585043			-4.34779	-4.6229	-3.06523	-1.88555		4.25657	-0.337886	6.37873
0.31	0.207263	-1.2701	1.10404			-4.4053	-5.45263	-3.37242	-2.00648		3.89198	-0.188706	6.93243
0.32	0.457581	-1.906	1.61866			-4.33945	-5.69522	-3.77176	-2.28866		3.65824	0.085394	7.4021
0.33	0.622747	-2.38964	2.04607			-4.24071	-5.69464	-4.14038	-2.32865		3.24627	0.444584	7.68835
0.34	0.723884	-2.23557	2.5362			-4.08403	-5.34865	-4.47829	-2.49022		2.80389	0.921454	7.88113
0.35	0.798751	-1.8187	3.04682			-3.85304	-5.00267	-4.93906	-2.57117		2.3983	1.3304	8.06929
0.36	0.957656	-0.94084	3.36729			-3.61395	-4.76124	-5.46128	-2.69211		2.27819	1.85486	8.26693
0.37	1.21707	0.0828471	3.51781			-3.63009	-4.65727	-5.92206	-2.57085		1.99725	2.26416	8.7068
0.38	1.44375	1.13796	3.39141			-3.54785	-4.58795	-6.44427	-2.44991		1.98699	2.71082	9.19057
0.39	1.74553	1.99242	2.83371			-3.72932	-4.58795	-7.02792	-2.20804		2.04661	3.06491	9.78303
0.4	2.12796	2.5515	2.39164			-3.91907	-4.58854	-7.51942	-2.08711		2.42256	3.36646	10.5409
0.41	2.83077	2.96185	2.13926			-4.16596	-4.76124	-7.85732	-1.7243		2.64992	3.70422	11.1534
0.42	3.56609	2.96873	2.20174			-4.52889	-4.86521	-8.28738	-1.4821		2.71603	3.93081	11.7757
0.43	3.90672	2.77999	1.92915			-4.75964	-5.17654	-8.53313	-1.19992		2.93041	4.18709	12.2456
0.44	3.9565	2.25075	1.34353			-5.0563	-5.38419	-8.99391	-0.796477		2.90044	4.34581	12.5324
0.45	3.68534	1.51021	0.584203			-5.42715	-5.69464	-9.17822	-0.715203		2.99566	4.22675	12.5909
0.46	3.21362	1.04589	-0.280247			-5.67416	-6.14431	-9.45469	-0.593943		3.20527	4.07984	12.4575
0.47	3.0246	0.615607	-0.920056			-6.04483	-6.35166	-9.51613	-0.352072		3.22322	3.83335	12.2654
0.48	3.08479	0.492657	-1.31615			-6.44053	-6.55873	-9.54684	-0.231462		3.42611	3.44623	11.9489
0.49	3.25135	0.721487	-1.17833			-6.93492	-6.86977	-9.66972	-0.110851		3.56322	3.14618	11.5287
0.5	3.52796	1.14522	-0.639717			-7.43753	-7.14644	-9.60828	0.0907081		3.695	2.85001	11.326
0.51	4.05215	1.49161	0.00243312			-7.97303	-7.38846	-9.73115	0.25228		3.88609	2.75286	10.995
0.52	4.96973	1.59307	0.384143			-8.40986	-7.52708	-9.60828	0.292592		4.17901	2.41711	10.8567
0.53	6.3751	1.72145	1.06423			-8.92069	-7.76881	-9.70044	0.495127		4.40472	2.28392	10.7481
0.54	7.44077	1.93063	2.04575			-9.20918	-7.76968	-9.66972	0.616062		4.56163	2.01179	10.6491
0.55	7.887	2.06962	2.99323			-9.25853	-7.76939	-9.57756	0.534788		4.60337	1.81089	10.4808
0.56	7.77969	2.16992	3.73839			-9.25853	-7.66513	-9.39325	0.696036		4.66322	1.56312	10.3426
0.57	7.31477	2.2858	4.05767			-9.35739	-7.35438	-9.3011	0.938556		5.12216	1.5789	10.2929
0.58	6.59645	2.42633	4.06519			-9.33272	-7.00869	-8.96319	1.22107		5.37346	1.31061	10.1351
0.59	5.5764	2.53881	4.1176			-9.35739	-6.76609	-8.62529	1.5039		5.49889	1.34628	9.80921
0.6	4.63879	2.92704	4.17734			-9.3329	-6.38603	-7.73445	2.06859		5.60042	1.22329	9.66611
0.61	3.87338	3.53918	4.27249			-9.40691	-6.38632	-6.96649	2.55298		5.39697	1.41377	9.30975
0.62	3.18416	4.09409	4.22813			-9.43177	-6.21362	-5.76846	3.19797		5.45108	1.53126	8.97354
0.63	2.61484	4.41868	3.98754			-9.43177	-5.86763	-4.53936	3.84361		5.22998	1.837	8.91444
0.64	2.18811	4.37587	3.38678			-9.48111	-5.24498	-3.15702	4.65082		5.29003	1.92854	8.82519
0.65	1.75322	4.15011	2.63464			-9.39888	-4.24226	-1.6211	5.53866		5.39195	2.14107	8.75166
0.66	1.05531	3.75791	1.79353			-9.25877	-3.13586	-0.0848098	6.62805		5.64863	2.2998	8.75137
0.67	0.186465	3.47675	1.28533			-9.07736	-2.23799	1.72832	7.63682		5.64872	2.38923	8.84514
0.68	-0.415802	3.11876	0.846663			-8.79728	-1.6497	3.32568	9.21061		5.76852	2.46072	8.9642
0.69	-0.926733	2.62215	0.534833			-8.4843	-1.0617	5.32239	10.4616		5.78063	2.52648	9.1176
0.7	-1.34429	2.21253	0.157213			-8.14646	-0.474278	7.41125	11.9544		5.76819	2.5204	9.10224
0.71	-1.60893	2.06321	-0.0521669			-7.70123	-0.0246182	9.7773	13.4869		5.73212	2.58811	9.10218
0.72	-1.47258	2.14713	-0.290047			-7.25619	0.390392	12.0508	14.8994		5.56492	2.54456	8.81582
0.73	-1.15843	2.41341	-0.7186			-6.86882	0.909082	14.6941	16.3126		5.4925	2.47282	8.60765
0.74	-0.899886	2.43456	-1.40507			-6.36615	1.5661	17.0602	17.563		5.05118	2.35928	8.18326
0.75	-1.01083	2.10436	-2.04195			-5.97057	2.53387	19.4262	18.6517		4.76416	2.173	7.69881
0.76	-1.51287	1.58791	-2.76027			-5.27864	3.29545	21.7608	19.8227		4.31646	2.04408	7.21952
0.77	-2.0952	0.769247	-2.81109			-4.44654	4.29758	23.6654	20.468		3.68326	1.85288	6.58226
0.78	-2.35863	0.213057	-2.82219			-3.18578	4.98984	25.3242	21.4768		3.41488	1.5291	5.88963
0.79	-2.40114	0.116427	-2.68398			-1.51317	5.68036	26.3993	21.7999		2.97875	1.2807	5.19274
0.8	-2.23994	0.306297	-2.16206			0.119237	6.26865	27.352	22.2434		2.76329	0.968924	4.32295
0.81	-1.92395	0.624307	-1.7365			1.9811	6.82199	27.7817	22.4855		2.46504	0.678974	3.62569
0.82	-1.41667	0.738497	-1.31402			3.89311	7.37475	27.9045	22.2843		2.50044	0.521854	2.88966
0.83	-0.939268	0.304527	-1.2466			6.21739	8.20506	27.5363	22.1231		2.17191	0.158704	2.10385
0.84	-0.564035	-0.274543	-1.64834			8.53332	9.06828	27.0148	21.6783		2.27949	-0.045886	1.42172
0.85	-0.187751	-1.13382	-1.8595			10.7418	9.93353	26.1236	21.1543		2.1055	-0.371746	0.729747
0.86	0.332504	-1.75353	-1.73525			13.0413	10.9357	24.9866	20.4277		1.94461	-0.755136	0.126897
0.87	0.658496	-1.95575	-1.13004			15.0193	11.9733	23.7875	19.4193		1.89129	-1.12839	-0.500303
0.88	0.655784	-1.63074	-0.532587			17.3513	13.2178	22.4359	18.3705		1.72345	-1.55152	-0.945343
0.89	0.261876	-1.15377	0.0844131			19.197	14.4972	20.8996	17.0786		1.59783	-1.89499	-1.28163
0.9	-0.00028976	-0.757623	0.440283			21.0433	16.0532	19.3637	15.8686		1.3654	-2.10162	-1.5534
0.91	0.0632762	-0.437332	0.875023			22.6012	17.7473	17.7049	14.7389		1.28739	-2.29615	-1.62745
0.92	0.335441	-0.177433	1.33886			24.0353	19.1994	15.9536	13.5682		1.76519	-2.29216	-1.87418
0.93	0.901924	-0.0682629	1.72408			24.95	20.5819	13.9258	12.5597		2.38055	-2.36169	-1.89403
0.94	1.61578	-0.238393	1.86999			25.8155	21.5849	11.9598	11.6722		3.19254	-2.1806	-2.06758
0.95	2.18301	-0.571225	1.70338			26.0212	22.4493	9.80802	10.905		3.89208	-2.02991	-2.0773
0.96	2.65834	-0.801342	1.22415			26.1284	23.0722	7.74988	10.34		4.56727	-1.79561	-2.27991
0.97	2.79685	-0.838205	0.460953			25.6669	23.0717	5.72246	10.0585		5.14666	-1.63485	-2.51716
0.98	2.4685	-0.550859	-0.200007			24.9009	23.1407	4.1251	10.0578		5.63625	-1.51755	-2.69978
0.99	2.02238	-0.495626	-0.612307			23.9114	22.8643	2.527	10.0581		5.97042	-1.58313	-2.82348
1	1.6831	-0.579568	-0.266287			22.5684	22.518	1.35933	10.7035		6.44256	-1.68865	-2.82323
1.01	1.63329	-0.461388	0.294853			20.9776	22.034	0.22238	11.3494		6.4722	-1.78553	-2.74464
1.02	1.72966	-0.298032	0.800473			19.2301	21.1696	-0.42307	12.2366		6.65726	-1.895	-2.65989
1.03	1.94142	0.00417706	0.777783			17.4997	20.2016	-1.25247	12.8416		6.47229	-1.92664	-2.69028
1.04	2.25436	0.202537	0.388573			15.7192	18.9225	-1.62146	13.6895		6.17956	-1.87078	-2.64508
1.05	2.75787	0.401727	-0.219877			14.0303	17.5735	-2.05152	14.4564		6.11439	-1.60298	-2.8282
1.06	3.09779	0.172437	-0.384307			12.382	15.949	-2.38943	15.061		6.10161	-1.53724	-2.99655
1.07	3.35382	-0.341975	-0.0223969			10.8741	14.2546	-2.66589	15.7876		5.86913	-1.37258	-3.04642
1.08	3.50331	-1.05353	1.06317			9.55487	12.3534	-2.91164	16.2717		5.85061	-1.12839	-3.16455
1.09	3.59902	-1.9598	2.06083			8.1213	10.417	-2.94236	16.9176		5.46795	-0.951466	-3.2537
1.1	3.61695	-2.61906	2.32323			6.90171	8.44591	-3.15702	17.3211		5.22338	-0.782346	-3.30756
1.11	3.32724	-2.99851	2.30262			5.73147	6.85636	-3.03415	17.8052		4.71614	-0.820346	-3.47127
1.12	2.67368	-2.90471	2.06188			4.66826	5.23011	-2.81912	18.2489		4.36301	-0.925206	-3.41696
1.13	2.11035	-2.59259	1.9712			3.70422	3.77889	-2.60409	18.1676		3.79043	-1.03487	-3.28359
1.14	1.46568	-2.45537	1.60528			3.01143	2.60318	-2.38906	18.0474		3.27	-1.18786	-3.09037
1.15	0.767577	-2.21265	1.01559			2.45101	1.3235	-2.20475	17.402		2.73876	-1.52328	-2.93729
1.16	0.390973	-1.78356	0.426383			1.75134	0.217112	-2.05116	16.7964		2.74536	-1.93864	-2.66508
1.17	0.165505	-1.41551	0.102203			1.17404	-0.820268	-1.77469	15.587		2.21985	-2.3992	-2.4922
1.18	-0.0118088	-0.904526	-0.0761969			0.515	-2.03034	-1.49822	14.6179		2.08253	-2.75324	-2.19602
1.19	-0.00509676	-0.423909	-0.315087			0.168271	-2.9288	-1.31391	13.4076		2.07561	-3.21345	-1.89894
1.2	0.117572	0.109807	-0.368737			-0.0128903	-3.68921	-0.97601	12.0357		1.94437	-3.43422	-1.51384
1.21	-0.00765476	0.380867	-0.449607			-0.227373	-4.27691	-0.82242	10.825		1.77675	-3.79753	-1.04947
1.22	-0.629399	0.478357	-0.346707			-0.33483	-4.58795	-0.45343	9.37251		1.50232	-4.15122	-0.624503
1.23	-1.32292	0.397277	-0.152687			-0.29359	-4.72629	-0.29984	8.2428		1.27615	-4.65752	-0.114913
1.24	-1.82056	0.128477	-0.125587			-0.400188	-5.03762	-0.26912	6.99216		1.19129	-5.2295	0.319607
1.25	-2.12615	-0.277695	-0.394087			-0.466037	-5.17595	-0.20768	5.94308		0.898993	-5.94648	0.547777
1.26	-2.1509	-0.95616	-1.06251			-0.235842	-5.24527	-0.33055	4.77273		0.922986	-6.6875	0.799547
1.27	-2.12802	-1.45019	-1.4841			-0.0789233	-5.45233	-0.60702	3.72332		0.773534	-7.39255	0.784397
1.28	-1.91003	-1.90087	-1.67285			0.0608137	-5.55572	-0.88349	3.03737		0.81549	-8.1752	0.700847
1.29	-1.45993	-2.32136	-1.92458			-0.0463973	-5.52136	-1.22139	2.59427		0.827602	-8.6199	0.582087
1.3	-1.05794	-2.24485	-1.97672			0.0196357	-5.52107	-1.71362	2.35207		0.785598	-9.09076	0.344847
1.31	-0.74818	-1.89652	-2.18275			-0.0706383	-5.38302	-2.26655	2.51332		0.737329	-9.43258	0.0682769
1.32	-0.678394	-1.37005	-2.3388			0.0775067	-5.314	-2.72733	2.51332		0.98277	-9.71052	-0.139463
1.33	-0.977053	-0.722967	-2.10228			0.176862	-5.38273	-3.15739	2.63425		1.24596	-9.93296	-0.287723
1.34	-1.52401	-0.233843	-1.93482			0.25081	-5.38302	-3.6796	2.71488		1.47301	-10.1613	-0.445253
1.35	-2.38173	0.247007	-1.99392			0.35796	-5.52136	-4.1711	2.7955		1.59809	-10.4535	-0.401223
1.36	-3.01858	0.426167	-2.577			0.61356	-5.59067	-4.53972	2.87645		1.76517	-10.6835	-0.480573
1.37	-3.16846	0.255557	-3.29506			0.75348	-5.55572	-4.87763	3.27989		1.5088	-10.747	-0.460163
1.38	-3.02759	-0.0143329	-3.99619			0.86898	-5.55543	-5.24625	3.36052		1.55067	-10.8821	-0.529753
1.39	-2.86485	-0.626848	-4.18564			0.90985	-5.55543	-5.92206	3.56208		1.37774	-10.9834	-0.648463
1.4	-2.80115	-1.13998	-3.83649			0.72034	-5.62445	-6.38284	3.56142		1.43757	-11.1065	-0.672963
1.41	-2.69279	-1.5706	-3.47846			0.63786	-5.62445	-6.96649	3.56175		1.34191	-11.178	-0.920283
1.42	-2.43493	-1.64477	-3.37153			0.48217	-5.97073	-7.55014	3.19927		1.16237	-11.319	-1.04309
1.43	-2.17117	-1.43645	-3.19226			0.135316	-6.38545	-8.04163	2.71488		0.964871	-11.4582	-1.37496
1.44	-1.8641	-1.30369	-2.99864			-0.119978	-7.0081	-8.53313	2.2708		0.642288	-11.7441	-1.70587
1.45	-1.48907	-1.05326	-2.78621			-0.43345	-7.63047	-8.87103	1.74642		0.463734	-11.9845	-2.02702
1.46	-1.1933	-0.62892	-2.66908			-0.680337	-8.32128	-9.27038	1.26235		0.588848	-12.2884	-2.1951
1.47	-1.238	-0.356231	-2.97495			-0.919306	-8.8056	-9.70044	0.89857		0.559561	-12.4473	-2.42755
1.48	-1.43717	-0.301648	-3.39713			-1.19185	-9.28963	-10.0691	0.293242		0.439351	-12.6199	-2.6947
1.49	-1.65673	-0.464365	-3.24461			-1.31489	-9.73958	-10.3148	-0.151163		0.385711	-12.7112	-2.9662
1.5	-1.80453	-0.718024	-2.98708			-1.43885	-10.016	-10.4991	-0.674891		0.356099	-12.7829	-3.40103

## Sheet: Extended12c bar
	Control					D1					A2A
Pre-stim	-1.764e-07	-2.56e-08	-4.92e-08			1.872e-07	1.68e-07	-1.44e-07	-5.6e-08		5.8e-08	1.96e-08	9.6e-08
Stim	1.15056	0.542636	0.841957			-3.95089	-3.89225	-5.24625	-1.05961		3.15378	1.46201	7.7115
