# Supplementary material for: A striatal interneuron circuit for continuous target pursuit
Source: Nat Commun. 2019 Jun 20;10:2715. doi: 10.1038/s41467-019-10716-w (PMC6586681; doi:10.1038/s41467-019-10716-w)
Supplement: Supplementary file 7 — Source Data [file 41467_2019_10716_MOESM7_ESM.zip › Figure1c,d,e.xlsx]

## Sheet: Figure1c,d
	Distance		CV distance		Velocity		CV velocity
	Following	Not following	Following	Not following	Following	Not following	Following	Not following
m204	8.34169	12.1575	0.741662	0.885435	20.2583	21.6244	0.980752	1.11978
m205	5.17352	15.8844	0.804148	0.908103	21.4886	25.1498	0.888733	1.07439
m210	4.7797	15.7942	0.916614	1.01664	20.6815	26.2771	0.873474	1.03117
m211	7.21458	11.9366	0.738157	0.8691	18.8864	20.7784	0.97059	1.07046
m212	8.03685	13.4148	0.703515	0.871409	23.2748	23.7365	0.911058	1.05125
m585	7.66968	13.6112	0.665866	0.823523	18.0911	23.0995	0.960342	1.06036
m1521	4.33326	13.9623	0.732972	0.843787	15.1723	17.7352	0.749112	1.23793
m1522	5.17844	14.3619	0.822444	0.866966	20.0945	21.71	0.864078	1.07351
m0971	8.49686	13.9011	0.670942	0.901267	13.5266	16.7191	0.916875	1.2249
m0972	7.61026	14.7267	0.689372	0.807483	15.9724	21.0863	0.977267	1.06013
m8511	7.07081	14.6528	0.715749	0.894942	16.3059	23.0562	0.891973	1.04341
m8512	7.4999	15.1443	0.66032	0.798243	13.6104	16.2251	0.911247	1.22355
m8513	7.23597	16.2981	0.712729	0.839055	15.5352	21.5979	0.92628	1.06464
m1741	8.59057	11.0002	0.607551	0.810707	13.0336	19.4787	0.959917	1.01846
m1742	9.01769	11.6675	0.58958	0.591758	14.2946	19.2996	0.9875	0.910496
m7351	6.48867	17.1412	0.642614	0.824851	17.0952	26.5477	0.963817	1.04928
m7352	7.06281	13.2832	0.664304	0.829258	18.5716	23.2744	0.988553	0.94719
m7401	5.80203	14.4723	0.686314	0.933572	18.5353	24.7711	0.935492	0.998543
m7402	6.74897	15.4422	0.603796	0.814794	15.8518	22.6232	0.909419	1.02879

## Sheet: Figure1e
Velocity x distance	Distance x velocity
-220	215
-140	155
-120	135
-135	145
-140	155
-145	160
-135	180
-130	160
-90	110
-150	205
-135	150
-110	125
-110	130
-120	145
-135	155
-130	165
-125	155
-110	135
-125	150
-85	80
-115	105
-95	100
-140	115
-115	105

## Sheet: Figure1e xcorr
Left																	Right
0.208181	-0.264042	-0.132494	-0.0739594	-0.0739594	-0.0372347	-0.10759	-0.188229	-0.117067	-0.153642	-0.0216892	0.00478107	0.0887165	0.00500134	0.0409257	-0.0123286		0.15266	0.227816	0.134836	0.0333652	0.0164082	0.1718	0.197359	0.08309	-0.266306	0.245792	0.0632991	0.0663002	0.0819495	0.0489539	0.052608	0.199876	0.115785	0.0823241	0.133943	-0.0581816	-0.029635	-0.0733443	0.0747267	0.0951173
0.21021	-0.260639	-0.12917	-0.0733933	-0.0733933	-0.0354124	-0.104145	-0.183214	-0.11316	-0.150268	-0.0173833	0.00958271	0.0936214	0.00907828	0.0446536	-0.00718624		0.153118	0.227242	0.135338	0.0306217	0.0139925	0.167934	0.1941	0.0804539	-0.268094	0.244021	0.0596154	0.0628538	0.0810347	0.0483233	0.047979	0.193702	0.112584	0.0783939	0.129994	-0.0647862	-0.0351694	-0.0785366	0.0716229	0.0913505
0.212189	-0.256971	-0.125763	-0.0728665	-0.0728665	-0.0335318	-0.100679	-0.178179	-0.109206	-0.146846	-0.013108	0.0144567	0.098474	0.0129698	0.0483551	-0.00188787		0.153818	0.226565	0.135847	0.0278433	0.0115396	0.164037	0.19077	0.0777713	-0.269779	0.242242	0.0558502	0.0594294	0.0799696	0.0476837	0.0433824	0.187489	0.109281	0.0744454	0.125956	-0.0713405	-0.0408218	-0.0836656	0.0687081	0.0876891
0.214125	-0.25305	-0.122286	-0.0723548	-0.0723548	-0.0315877	-0.0971925	-0.173126	-0.105234	-0.143363	-0.00885962	0.0193998	0.103246	0.0167134	0.052033	0.00338118		0.154766	0.225784	0.136343	0.0250263	0.00904887	0.160121	0.187366	0.0750454	-0.271376	0.240431	0.0520084	0.0560215	0.0788033	0.047043	0.0388342	0.181236	0.105856	0.0704998	0.12182	-0.077848	-0.0465402	-0.0885882	0.0659763	0.0841583
0.216019	-0.24887	-0.118759	-0.071812	-0.071812	-0.0295735	-0.0936907	-0.168053	-0.101242	-0.139808	-0.00462997	0.0243944	0.107911	0.0202084	0.0557141	0.00850981		0.155962	0.224903	0.136792	0.0221899	0.00654453	0.156196	0.183889	0.0722745	-0.272908	0.238578	0.0480957	0.0526141	0.0776052	0.0464091	0.0343463	0.174941	0.102312	0.0665677	0.117583	-0.0843225	-0.0522949	-0.0933509	0.063454	0.0806908
0.217882	-0.244443	-0.115207	-0.0712031	-0.0712031	-0.0274816	-0.0901785	-0.162958	-0.0972203	-0.136162	-0.000410968	0.0294396	0.11249	0.0233566	0.0594353	0.0134459		0.1574	0.22392	0.137173	0.0193561	0.00404689	0.152289	0.180335	0.0694545	-0.274391	0.236664	0.0441103	0.0491808	0.0764318	0.0457875	0.0299264	0.168601	0.0986614	0.0626675	0.113238	-0.0907753	-0.058054	-0.0980352	0.0611034	0.0772599
0.219729	-0.239782	-0.111654	-0.0705104	-0.0705104	-0.025308	-0.0866529	-0.157834	-0.0931612	-0.132413	0.00380519	0.0345278	0.11703	0.0263379	0.0631823	0.0181547		0.159067	0.222831	0.137458	0.01654	0.00160709	0.148431	0.176709	0.0665924	-0.27583	0.23467	0.0400575	0.0456915	0.0753202	0.0451762	0.0255868	0.162218	0.0949165	0.0588031	0.108779	-0.0972206	-0.0637287	-0.102535	0.0588541	0.0738085
0.221566	-0.234894	-0.108117	-0.0697219	-0.0697219	-0.0230606	-0.0831097	-0.152677	-0.0890751	-0.128551	0.00803648	0.0396581	0.121553	0.0294923	0.0670002	0.0227411		0.16095	0.221644	0.137619	0.0137541	-0.000747931	0.144634	0.173011	0.0637079	-0.277235	0.232583	0.0359387	0.0421213	0.0742926	0.0445578	0.021339	0.155794	0.0910794	0.0549724	0.104208	-0.103671	-0.0693382	-0.106726	0.0566808	0.070335
0.223399	-0.229789	-0.104597	-0.0688361	-0.0688361	-0.0207489	-0.0795555	-0.147479	-0.0849687	-0.124551	0.0123041	0.0448409	0.126061	0.0328267	0.0708922	0.0273095		0.163039	0.220378	0.137654	0.0110107	-0.00300746	0.1409	0.169236	0.0608167	-0.278617	0.230397	0.0317583	0.0384644	0.0733513	0.043909	0.0171838	0.149334	0.0871553	0.0511841	0.0995268	-0.110142	-0.0748946	-0.110774	0.0545509	0.0668612
0.225233	-0.224483	-0.101079	-0.0678377	-0.0678377	-0.0183858	-0.0759981	-0.142235	-0.0808384	-0.120412	0.016622	0.0501232	0.13055	0.0363905	0.0748602	0.031942		0.165316	0.219055	0.137554	0.00831954	-0.00518563	0.137234	0.165373	0.0579271	-0.279975	0.228097	0.0275124	0.0347344	0.0725015	0.0432022	0.0131204	0.142843	0.0831575	0.0474225	0.0947343	-0.116626	-0.0804362	-0.114824	0.0524435	0.0633409
0.227065	-0.21901	-0.0975646	-0.0667087	-0.0667087	-0.0159833	-0.0724481	-0.136939	-0.0766894	-0.116126	0.0210005	0.0555214	0.135006	0.0402658	0.078906	0.036716		0.167758	0.217694	0.137321	0.00569073	-0.00729253	0.13365	0.161418	0.0550502	-0.281316	0.22566	0.0231942	0.0309316	0.0717422	0.0424116	0.00914492	0.136328	0.0790923	0.0436807	0.0898271	-0.123121	-0.0860064	-0.118968	0.0502908	0.059698
0.228886	-0.213386	-0.0940575	-0.0654455	-0.0654455	-0.0135415	-0.0689181	-0.131586	-0.072526	-0.111674	0.0254509	0.0610334	0.139432	0.0444612	0.0829904	0.0417626		0.170348	0.216319	0.136971	0.00313425	-0.00932277	0.130156	0.157366	0.0521969	-0.282649	0.22308	0.0187836	0.0270579	0.071056	0.0415266	0.0052514	0.129797	0.0749661	0.0399634	0.084805	-0.129614	-0.0915746	-0.123182	0.0479851	0.0559734
0.23068	-0.207623	-0.0905618	-0.0640576	-0.0640576	-0.0110563	-0.065416	-0.126171	-0.0683406	-0.107052	0.0299846	0.0666526	0.14383	0.0488495	0.0870857	0.0469806		0.173058	0.214947	0.136507	0.000661653	-0.0112455	0.126731	0.153219	0.0493672	-0.283982	0.220361	0.014279	0.0231178	0.0704156	0.0405454	0.00143722	0.123258	0.0707936	0.0362672	0.079671	-0.136106	-0.0970671	-0.127462	0.0454625	0.0520375
0.232439	-0.201733	-0.0870769	-0.0625622	-0.0625622	-0.00853833	-0.0619465	-0.120689	-0.0641236	-0.102266	0.0346094	0.0723649	0.148211	0.0532759	0.0912025	0.0521373		0.175854	0.213594	0.135932	-0.00171651	-0.0130793	0.123333	0.148971	0.0465504	-0.285317	0.217507	0.00968657	0.0191233	0.0697858	0.039457	-0.00229766	0.116722	0.0665909	0.0325803	0.074428	-0.142601	-0.102404	-0.131796	0.042706	0.0477991
0.234179	-0.195723	-0.0835879	-0.0609956	-0.0609956	-0.00600229	-0.0585106	-0.115135	-0.0598755	-0.0973207	0.0393273	0.078181	0.152581	0.0576327	0.0953115	0.0571408		0.178702	0.212282	0.135255	-0.00399339	-0.0148095	0.119934	0.144629	0.0437362	-0.286631	0.214532	0.00502506	0.0150982	0.0691339	0.0382528	-0.00595135	0.110197	0.0623658	0.0288907	0.0690772	-0.149094	-0.107537	-0.136137	0.0397483	0.0432889
0.235919	-0.189605	-0.0800895	-0.0593895	-0.0593895	-0.00344249	-0.0551054	-0.109504	-0.0555934	-0.0922155	0.0441335	0.0840932	0.156905	0.0618072	0.0993534	0.0619145		0.181571	0.211026	0.134471	-0.0061599	-0.0164005	0.116527	0.140197	0.0409196	-0.287901	0.211445	0.000318492	0.0110483	0.068433	0.0369497	-0.00952021	0.103688	0.0581296	0.0251964	0.0636177	-0.155586	-0.112596	-0.14048	0.0366247	0.0386268
0.237659	-0.183382	-0.0765745	-0.0577874	-0.0577874	-0.000854485	-0.0517268	-0.103797	-0.0512764	-0.0869694	0.0490187	0.0901141	0.16121	0.065734	0.103347	0.0663352		0.184432	0.209846	0.133597	-0.00821774	-0.017834	0.113105	0.135672	0.0380995	-0.289118	0.208268	-0.00442743	0.00697572	0.0676539	0.0355659	-0.0130016	0.0971937	0.0538911	0.0214716	0.0580481	-0.16206	-0.117599	-0.144829	0.0333981	0.0337552
0.23939	-0.177065	-0.0730321	-0.0562636	-0.0562636	0.00175333	-0.0483695	-0.0980228	-0.0469177	-0.0816029	0.0539732	0.0962375	0.165536	0.0694633	0.10731	0.0704703		0.187253	0.208737	0.132661	-0.0101826	-0.0190872	0.109666	0.131063	0.0352738	-0.290284	0.205019	-0.0091943	0.00287834	0.0667483	0.0341084	-0.0163948	0.0907069	0.0496635	0.0176906	0.0523704	-0.168511	-0.122562	-0.149181	0.0301002	0.0288136
0.241107	-0.17067	-0.0694403	-0.0548852	-0.0548852	0.00437387	-0.0450302	-0.0921854	-0.042509	-0.0761572	0.0589852	0.102453	0.169883	0.0731581	0.111288	0.0744967		0.190011	0.207722	0.131698	-0.0120676	-0.020123	0.106215	0.126401	0.0324357	-0.291397	0.201713	-0.0139627	-0.00123862	0.0656783	0.0325858	-0.0197029	0.084221	0.0454595	0.0138071	0.0465882	-0.174953	-0.127545	-0.153487	0.0267628	0.0240299
0.242811	-0.164218	-0.0657767	-0.0536486	-0.0536486	0.0070074	-0.041706	-0.0862882	-0.0380521	-0.0706384	0.0640425	0.108748	0.174307	0.076971	0.115365	0.0785035		0.192684	0.206811	0.130728	-0.0138656	-0.0209511	0.102785	0.121722	0.0295774	-0.292444	0.198362	-0.0187069	-0.005379	0.0644579	0.0310127	-0.0229304	0.0777349	0.041284	0.00981693	0.0407081	-0.181381	-0.132438	-0.157783	0.0233957	0.0195072
0.244493	-0.157747	-0.0620307	-0.0525247	-0.0525247	0.00964809	-0.0383911	-0.080332	-0.0335543	-0.0650547	0.0691353	0.115111	0.178793	0.0809997	0.119557	0.0826577		0.19525	0.206004	0.129742	-0.0155686	-0.0215565	0.0994129	0.117039	0.0266905	-0.293422	0.194962	-0.0234055	-0.00955432	0.063116	0.029396	-0.0260798	0.0712519	0.0371353	0.00572021	0.0347422	-0.187793	-0.137346	-0.162145	0.0200345	0.0154665
0.24615	-0.151298	-0.0581858	-0.0514789	-0.0514789	0.0122933	-0.0350864	-0.0743179	-0.0290151	-0.0594295	0.074254	0.12152	0.183354	0.0852371	0.123812	0.0868251		0.197703	0.205294	0.128751	-0.0171724	-0.0219127	0.0961109	0.112353	0.0237704	-0.294324	0.191505	-0.0280389	-0.0137678	0.0616809	0.0277451	-0.0291588	0.0647776	0.0330144	0.00150322	0.0287056	-0.194177	-0.142293	-0.16661	0.016659	0.0117279
0.247783	-0.14489	-0.0542328	-0.0504547	-0.0504547	0.0149391	-0.0317963	-0.068248	-0.0244288	-0.0537784	0.0793821	0.127976	0.188008	0.089671	0.128101	0.0909327		0.200025	0.20468	0.127782	-0.0186605	-0.0220092	0.0928911	0.107671	0.020821	-0.295142	0.188005	-0.0325946	-0.0180214	0.060194	0.0260681	-0.0321777	0.0583192	0.028924	-0.00282699	0.0226107	-0.200512	-0.147356	-0.171225	0.0133694	0.00807746
0.249389	-0.138553	-0.0501924	-0.0494257	-0.0494257	0.0175725	-0.0285258	-0.0621273	-0.0197902	-0.0481031	0.0844993	0.134464	0.192761	0.0942341	0.132353	0.095013		0.202189	0.204151	0.126848	-0.0200146	-0.0218419	0.0897665	0.102992	0.017849	-0.29587	0.184462	-0.037067	-0.0223348	0.0586727	0.0243649	-0.0351443	0.051883	0.024864	-0.00723784	0.0164684	-0.206793	-0.152513	-0.175938	0.0101998	0.00433597
0.25097	-0.132303	-0.0460687	-0.0483991	-0.0483991	0.0201957	-0.0252821	-0.0559649	-0.0150935	-0.042424	0.0895896	0.140968	0.197623	0.0989415	0.136411	0.0990564		0.204172	0.203692	0.12596	-0.0212315	-0.0214113	0.086738	0.0983043	0.0148732	-0.296506	0.180886	-0.041447	-0.0267032	0.0571125	0.0226526	-0.0380667	0.0454721	0.0208294	-0.0117093	0.0102949	-0.213014	-0.157725	-0.180701	0.00707004	0.000411095
0.252532	-0.126156	-0.0418658	-0.047408	-0.047408	0.0228133	-0.0220678	-0.0497718	-0.0103462	-0.0367609	0.0946381	0.147452	0.202603	0.103645	0.140254	0.103046		0.205965	0.203282	0.125127	-0.0223138	-0.020723	0.0837949	0.0935834	0.0119079	-0.297044	0.177288	-0.0457246	-0.0311085	0.0554968	0.0209516	-0.040947	0.0390892	0.0168111	-0.0162138	0.00410787	-0.219181	-0.16293	-0.185527	0.0039933	-0.00374767
0.254083	-0.120127	-0.03759	-0.0464798	-0.0464798	0.0254139	-0.0188824	-0.0435589	-0.0055505	-0.0311307	0.0996328	0.153895	0.207703	0.108233	0.143843	0.106938		0.207561	0.202904	0.12431	-0.0232629	-0.0197749	0.0809348	0.0888071	0.00895598	-0.297482	0.173679	-0.0498869	-0.0355308	0.0538214	0.0192679	-0.0437835	0.0327379	0.0128017	-0.0207165	-0.0020728	-0.225291	-0.168083	-0.190387	0.000930924	-0.00813832
0.255622	-0.114237	-0.0332674	-0.0456004	-0.0456004	0.0279909	-0.0157255	-0.0373378	-0.000705653	-0.025561	0.104566	0.160281	0.212923	0.11265	0.147183	0.110721		0.208943	0.202537	0.123489	-0.0240885	-0.0185894	0.0781538	0.0839599	0.00603165	-0.297824	0.170065	-0.0539222	-0.0399686	0.0521226	0.0176129	-0.0465752	0.0264214	0.00879839	-0.0251961	-0.00822306	-0.231344	-0.173159	-0.195222	-0.0021107	-0.0127247
0.25714	-0.108501	-0.0289009	-0.0447705	-0.0447705	0.0305339	-0.0126057	-0.03112	0.00417031	-0.0200879	0.109429	0.166595	0.218253	0.11685	0.150331	0.114574		0.210085	0.202165	0.122628	-0.0248111	-0.0171816	0.0754326	0.0790367	0.00315138	-0.298085	0.166459	-0.0578185	-0.0443949	0.0504283	0.0159944	-0.0493297	0.0201427	0.0047877	-0.0296438	-0.0143271	-0.237343	-0.178144	-0.199989	-0.00518546	-0.0173206
0.258626	-0.10293	-0.024542	-0.0440267	-0.0440267	0.0330217	-0.00953401	-0.0249172	0.00905857	-0.0147164	0.114214	0.172825	0.22359	0.120856	0.153332	0.118622		0.210978	0.20176	0.121713	-0.025451	-0.0155891	0.0727525	0.074047	0.000309368	-0.29828	0.162875	-0.0615563	-0.0488369	0.0487417	0.0144083	-0.0520578	0.0139046	0.000759612	-0.034027	-0.0203708	-0.243281	-0.183083	-0.204704	-0.00832616	-0.0218524
0.260066	-0.097528	-0.0201956	-0.0433968	-0.0433968	0.0354516	-0.00650953	-0.0187405	0.0139424	-0.00946402	0.118918	0.178966	0.228893	0.12469	0.156289	0.122917		0.21159	0.2013	0.120719	-0.0260194	-0.0138686	0.0700978	0.0690002	-0.00250088	-0.298426	0.159335	-0.0651319	-0.0532776	0.0470745	0.0128684	-0.0547607	0.00770944	-0.00329232	-0.0383375	-0.0263424	-0.249156	-0.187954	-0.209421	-0.0115945	-0.0263698
0.261451	-0.0923013	-0.0158601	-0.0428913	-0.0428913	0.0378349	-0.00352525	-0.0126002	0.0188184	-0.0043446	0.123536	0.185002	0.234092	0.128529	0.159338	0.127428		0.21191	0.200769	0.119635	-0.0265209	-0.0120375	0.0674436	0.0638989	-0.00528119	-0.298535	0.155852	-0.0685426	-0.0576933	0.0454443	0.0114028	-0.0574353	0.00156069	-0.00736345	-0.0425757	-0.0322338	-0.254969	-0.192864	-0.214137	-0.0150145	-0.0308969
0.26278	-0.0872517	-0.0115319	-0.0424962	-0.0424962	0.0401811	-0.000571922	-0.00650546	0.0236812	0.000649055	0.128071	0.190922	0.239219	0.132506	0.162546	0.132184		0.211923	0.200139	0.118487	-0.0269628	-0.0101375	0.0647698	0.0587484	-0.00804271	-0.298612	0.15244	-0.071815	-0.062067	0.0438796	0.0100352	-0.0600765	-0.00453833	-0.0114487	-0.0467284	-0.0380372	-0.260711	-0.197751	-0.218805	-0.0186393	-0.035445
0.264053	-0.0823755	-0.00720746	-0.0421889	-0.0421889	0.0425013	0.00235748	-0.000465277	0.0285282	0.00553396	0.132519	0.196705	0.244302	0.136643	0.165945	0.137146		0.211621	0.199395	0.117297	-0.0273424	-0.00820839	0.0620655	0.0535636	-0.0107969	-0.298658	0.149113	-0.074962	-0.0663799	0.0424052	0.00878815	-0.0626819	-0.0105843	-0.0155418	-0.0507799	-0.043749	-0.266381	-0.202597	-0.223483	-0.0224047	-0.0400751
0.265275	-0.0776669	-0.00288075	-0.0419376	-0.0419376	0.0448067	0.00526547	0.00551099	0.0333506	0.0103098	0.136878	0.202361	0.249338	0.140837	0.169449	0.142252		0.211009	0.19853	0.116072	-0.0276483	-0.0062747	0.0593129	0.048352	-0.0135558	-0.29867	0.145883	-0.0779945	-0.070616	0.0410401	0.0076796	-0.0652526	-0.0165759	-0.0196402	-0.0547362	-0.049371	-0.271966	-0.207337	-0.22825	-0.026302	-0.0447461
0.266448	-0.0731198	0.00145192	-0.0417098	-0.0417098	0.0471089	0.00815094	0.0114149	0.0381473	0.0149867	0.141145	0.207907	0.2543	0.144945	0.172916	0.147441		0.210096	0.197538	0.11481	-0.0278868	-0.00439373	0.0564896	0.0431181	-0.0163356	-0.298649	0.142757	-0.0809268	-0.0747638	0.0397938	0.00672495	-0.0677927	-0.0225124	-0.023736	-0.0585923	-0.0549026	-0.27744	-0.211957	-0.233145	-0.0302914	-0.0494736
0.267582	-0.0687259	0.0057879	-0.0414875	-0.0414875	0.0494133	0.0110117	0.0172395	0.0429181	0.0195562	0.145324	0.213326	0.259125	0.149075	0.176275	0.152601		0.208892	0.196403	0.113504	-0.0280748	-0.00261352	0.0535726	0.037865	-0.0191435	-0.298584	0.139742	-0.0837772	-0.0788229	0.0386558	0.00592889	-0.0703072	-0.0283923	-0.0278199	-0.0623622	-0.0603424	-0.282804	-0.21648	-0.238016	-0.0343545	-0.0542548
0.268688	-0.0645061	0.0101315	-0.0412264	-0.0412264	0.0517024	0.0138474	0.0229787	0.0476647	0.0240262	0.149415	0.218589	0.263784	0.153197	0.179498	0.157612		0.20741	0.195119	0.112107	-0.0282243	-0.000964065	0.0505349	0.03259	-0.0219836	-0.298464	0.13682	-0.0865612	-0.0827885	0.0376295	0.00526884	-0.0728006	-0.0342154	-0.0318801	-0.0660402	-0.0656894	-0.288081	-0.220863	-0.242784	-0.0384434	-0.0590638
0.26976	-0.0604766	0.0144912	-0.0408861	-0.0408861	0.0539631	0.0166574	0.0286266	0.0523848	0.0284078	0.153423	0.223691	0.268318	0.157283	0.182579	0.162479		0.205661	0.19368	0.1106	-0.0283516	0.000521332	0.047356	0.0272904	-0.0248594	-0.298297	0.133972	-0.0892946	-0.0866517	0.0367119	0.00472301	-0.075278	-0.039983	-0.0359074	-0.0696192	-0.0709414	-0.293268	-0.225083	-0.247394	-0.0425336	-0.0638998
0.27079	-0.0566304	0.0188816	-0.0404573	-0.0404573	0.0562079	0.0194389	0.0341777	0.0570686	0.0327122	0.157351	0.228632	0.27274	0.161238	0.185559	0.167202		0.203665	0.192084	0.108992	-0.0284849	0.00180662	0.0440368	0.0219588	-0.0277662	-0.298086	0.131203	-0.0919858	-0.0904003	0.0358763	0.00429189	-0.0777486	-0.0456976	-0.0398968	-0.0730936	-0.0760978	-0.298362	-0.22914	-0.251825	-0.0466413	-0.0686654
0.271767	-0.0529606	0.0233131	-0.0399331	-0.0399331	0.058456	0.022186	0.0396271	0.0617049	0.0369528	0.161203	0.233437	0.277074	0.165024	0.188536	0.171708		0.201446	0.190325	0.107271	-0.0286454	0.00282673	0.0405734	0.016587	-0.0306923	-0.297842	0.128517	-0.0946295	-0.0940265	0.035097	0.00397921	-0.0802245	-0.0513626	-0.0438434	-0.0764602	-0.0811607	-0.303343	-0.233045	-0.25612	-0.0507396	-0.0733334
0.272672	-0.0494582	0.0277937	-0.0393119	-0.0393119	0.0607274	0.0248931	0.0449708	0.0663	0.0411434	0.16498	0.238091	0.281327	0.168638	0.191612	0.17594		0.199031	0.188433	0.105416	-0.0288441	0.00359615	0.0369425	0.0111689	-0.0336174	-0.297572	0.125918	-0.0972259	-0.0975247	0.0343464	0.00378863	-0.0827168	-0.056981	-0.0477306	-0.079722	-0.0861347	-0.308219	-0.236802	-0.260302	-0.0548343	-0.0779034
0.273498	-0.0461104	0.03229	-0.0386104	-0.0386104	0.0630068	0.0275576	0.0502024	0.0708482	0.0452917	0.168681	0.242587	0.285452	0.172221	0.194782	0.179865		0.196447	0.186408	0.103428	-0.0291008	0.00411347	0.0331242	0.00569429	-0.0365239	-0.29727	0.123413	-0.0997777	-0.100933	0.0335876	0.0036888	-0.0852327	-0.0625584	-0.0515483	-0.0828904	-0.0910277	-0.312994	-0.240487	-0.264374	-0.059015	-0.08242
0.27424	-0.0429087	0.0367777	-0.0378622	-0.0378622	0.0652718	0.030177	0.0553119	0.0753435	0.0493985	0.172305	0.24692	0.289427	0.17582	0.197979	0.183552		0.193726	0.184236	0.101301	-0.0294389	0.00439773	0.0290905	0.000154159	-0.0394009	-0.296922	0.121002	-0.102281	-0.104278	0.032776	0.00364238	-0.0877775	-0.0681049	-0.0552863	-0.0859871	-0.0958481	-0.31766	-0.244171	-0.268353	-0.063367	-0.0869498
0.274889	-0.0398465	0.0412424	-0.0370799	-0.0370799	0.0675241	0.0327506	0.0602896	0.0797874	0.0534655	0.175847	0.251115	0.293253	0.179506	0.20115	0.187097		0.190909	0.181905	0.0990133	-0.029875	0.0045116	0.0248206	-0.00545475	-0.0422225	-0.296515	0.118687	-0.104736	-0.107571	0.0318884	0.0036409	-0.0903514	-0.0736306	-0.0589271	-0.0890294	-0.100607	-0.322212	-0.247831	-0.272241	-0.0679128	-0.0915444
0.275424	-0.0369142	0.0456639	-0.0362299	-0.0362299	0.0697716	0.0352775	0.0651321	0.0841713	0.0574953	0.179304	0.255174	0.296925	0.18323	0.204254	0.190587		0.188041	0.179405	0.0965329	-0.0304178	0.00456751	0.020313	-0.0111202	-0.0449707	-0.296044	0.116468	-0.107135	-0.110828	0.0309401	0.00368757	-0.0929517	-0.0791381	-0.0624603	-0.0920315	-0.105312	-0.32664	-0.251491	-0.276071	-0.072601	-0.0963046
0.275819	-0.0341036	0.0500232	-0.0353021	-0.0353021	0.072022	0.0377652	0.0698424	0.0884882	0.0614788	0.182672	0.259095	0.300421	0.186894	0.207336	0.194036		0.18517	0.176731	0.0938883	-0.0310539	0.00462589	0.0155721	-0.0168184	-0.047655	-0.29551	0.114344	-0.109479	-0.11406	0.029932	0.00379247	-0.0955638	-0.0846227	-0.0658736	-0.0950108	-0.10997	-0.330938	-0.255055	-0.279847	-0.0772862	-0.101301
0.276055	-0.031409	0.0543103	-0.0343108	-0.0343108	0.0742732	0.040226	0.0744237	0.0927242	0.0654082	0.185949	0.262877	0.303739	0.190372	0.210343	0.197488		0.18235	0.173885	0.091068	-0.0317804	0.00473959	0.0106032	-0.0225344	-0.0502843	-0.294909	0.112312	-0.111766	-0.117268	0.0288518	0.0039613	-0.0981644	-0.0900799	-0.0691612	-0.0979756	-0.114583	-0.335107	-0.258476	-0.283546	-0.0818579	-0.106503
0.276118	-0.0288367	0.0585111	-0.0332622	-0.0332622	0.0765214	0.0426614	0.0788798	0.0968706	0.0692728	0.189133	0.26659	0.306881	0.193601	0.213223	0.200969		0.179638	0.170856	0.0880559	-0.0326019	0.00492518	0.00541434	-0.0282581	-0.0528679	-0.294233	0.110355	-0.113991	-0.120452	0.0276915	0.00420167	-0.100737	-0.0955049	-0.0723148	-0.100929	-0.119151	-0.339146	-0.261765	-0.287152	-0.0862771	-0.111801
0.276004	-0.0263852	0.0626118	-0.032151	-0.032151	0.0787575	0.0450658	0.0832153	0.10092	0.0730771	0.192222	0.270166	0.309913	0.196516	0.216013	0.204438		0.177085	0.167617	0.0848514	-0.0334973	0.00523554	2.20471e-05	-0.0339807	-0.055418	-0.293468	0.108462	-0.116146	-0.123616	0.0264491	0.00451671	-0.10327	-0.100892	-0.0753259	-0.103849	-0.123671	-0.343067	-0.26489	-0.290692	-0.0905211	-0.117187
0.275716	-0.024048	0.0666167	-0.030952	-0.030952	0.0809606	0.0474337	0.0874354	0.104868	0.0768006	0.195214	0.273602	0.312851	0.199173	0.218779	0.207982		0.174741	0.164172	0.0814754	-0.0344385	0.00573988	-0.00554799	-0.0396989	-0.0579408	-0.2926	0.106622	-0.118226	-0.126745	0.0251345	0.00489601	-0.105749	-0.106234	-0.0781854	-0.106738	-0.128139	-0.346883	-0.267937	-0.294108	-0.0945768	-0.122609
0.275255	-0.0218218	0.070516	-0.0296412	-0.0296412	0.0831081	0.0497565	0.0915457	0.108707	0.0804231	0.198101	0.276885	0.315723	0.201627	0.221499	0.211574		0.172644	0.160535	0.0779503	-0.0353967	0.00648331	-0.0112642	-0.0454138	-0.0604426	-0.291616	0.104822	-0.120214	-0.12984	0.023753	0.00532309	-0.108165	-0.111526	-0.0808857	-0.109595	-0.132556	-0.350603	-0.270864	-0.297374	-0.0984874	-0.127908
0.274625	-0.0196968	0.074311	-0.0282231	-0.0282231	0.0851898	0.0520251	0.0955507	0.112426	0.0839228	0.200881	0.28004	0.318537	0.203881	0.224206	0.215253		0.170824	0.156716	0.0743	-0.0363364	0.00750859	-0.0170967	-0.0511375	-0.0629351	-0.290509	0.103051	-0.122113	-0.132897	0.0222879	0.00578876	-0.11051	-0.116763	-0.0834202	-0.112422	-0.136917	-0.354205	-0.273598	-0.300498	-0.102227	-0.133155
0.273834	-0.0176625	0.07801	-0.0266974	-0.0266974	0.0872018	0.0542365	0.0994555	0.116034	0.0872983	0.203556	0.283059	0.321225	0.206064	0.22686	0.219033		0.169306	0.15274	0.0705539	-0.0372226	0.00884577	-0.0230094	-0.0568858	-0.0654244	-0.289271	0.101295	-0.123918	-0.135902	0.0207251	0.00628526	-0.112771	-0.121941	-0.0857689	-0.115208	-0.141219	-0.357669	-0.27621	-0.30344	-0.105768	-0.138281
0.272897	-0.0157041	0.0816098	-0.0250685	-0.0250685	0.0891447	0.0563917	0.103267	0.119525	0.0905443	0.206127	0.285947	0.323763	0.208405	0.229377	0.222801		0.168128	0.148634	0.0667417	-0.0380302	0.0105277	-0.028953	-0.06266	-0.0679196	-0.287893	0.0995442	-0.125627	-0.138859	0.0190482	0.00680377	-0.114939	-0.127056	-0.0879213	-0.117951	-0.145457	-0.360988	-0.278702	-0.306211	-0.109109	-0.143328
0.271829	-0.0138035	0.0851033	-0.0233443	-0.0233443	0.091022	0.0584958	0.106991	0.122892	0.0936448	0.208595	0.288685	0.326167	0.211032	0.231765	0.226535		0.167327	0.144437	0.0629133	-0.0387402	0.012587	-0.0348783	-0.0684548	-0.070436	-0.286372	0.0977891	-0.127245	-0.14178	0.017244	0.00733601	-0.117002	-0.132106	-0.0898689	-0.12067	-0.14963	-0.36417	-0.281127	-0.30893	-0.11227	-0.148399
0.270642	-0.0119443	0.0884936	-0.021502	-0.021502	0.0928231	0.0605593	0.110637	0.126129	0.0966096	0.210963	0.291268	0.32843	0.213956	0.234007	0.230236		0.166921	0.140189	0.0591419	-0.0393375	0.0150374	-0.040737	-0.0742595	-0.0729798	-0.284714	0.0960192	-0.128783	-0.144666	0.0153267	0.00785813	-0.11895	-0.13709	-0.0916055	-0.123358	-0.153735	-0.367213	-0.283562	-0.311712	-0.115318	-0.153532
0.269345	-0.01011	0.0917753	-0.0195495	-0.0195495	0.0945304	0.062588	0.114213	0.129218	0.0994435	0.213239	0.293698	0.330557	0.217229	0.236092	0.233893		0.166918	0.135943	0.055489	-0.0398032	0.0179061	-0.0464759	-0.0800558	-0.0755367	-0.282931	0.0942251	-0.13026	-0.147532	0.0132928	0.00834041	-0.120781	-0.142006	-0.0931386	-0.126019	-0.157767	-0.370126	-0.286032	-0.314546	-0.118351	-0.158677
0.267948	-0.00828441	0.0949586	-0.0175313	-0.0175313	0.0961273	0.0645821	0.11773	0.132141	0.102145	0.215425	0.295964	0.332546	0.220541	0.237994	0.237597		0.167322	0.131746	0.0520202	-0.0401099	0.0212131	-0.0520308	-0.0858295	-0.0780842	-0.281036	0.0924013	-0.131695	-0.150378	0.0111182	0.00876031	-0.122502	-0.146854	-0.0944804	-0.128659	-0.161726	-0.372911	-0.288477	-0.317372	-0.121466	-0.163807
0.266468	-0.00644938	0.0980549	-0.0154542	-0.0154542	0.0976006	0.0665529	0.121197	0.134889	0.104714	0.217522	0.298052	0.334381	0.223659	0.239731	0.241378		0.168127	0.127647	0.0488003	-0.0402262	0.024912	-0.0573426	-0.0915734	-0.0806054	-0.279036	0.0905462	-0.133105	-0.153204	0.00881163	0.00910511	-0.124112	-0.151632	-0.0956406	-0.131286	-0.165613	-0.375578	-0.290793	-0.320148	-0.124545	-0.168787
0.264914	-0.00458477	0.101085	-0.0133118	-0.0133118	0.0989441	0.0685229	0.124624	0.137461	0.107155	0.219535	0.299966	0.336041	0.226405	0.241377	0.245208		0.169314	0.123701	0.0458943	-0.0401088	0.0289289	-0.0623503	-0.0972833	-0.0830962	-0.276944	0.0886661	-0.134508	-0.156009	0.00639855	0.00937509	-0.125603	-0.15634	-0.0966277	-0.133895	-0.169425	-0.378139	-0.292938	-0.322744	-0.127381	-0.173619
0.263282	-0.00268009	0.104064	-0.0111171	-0.0111171	0.100144	0.0705143	0.128017	0.139857	0.10948	0.221475	0.301709	0.33748	0.228679	0.242855	0.24898		0.170864	0.119994	0.0433947	-0.0397153	0.0332489	-0.0669947	-0.102955	-0.085555	-0.274785	0.0867636	-0.135923	-0.158793	0.00389908	0.00956949	-0.126963	-0.160976	-0.0974533	-0.136469	-0.173152	-0.380604	-0.294984	-0.325072	-0.13004	-0.178265
0.261563	-0.000727617	0.107078	-0.00887809	-0.00887809	0.101193	0.0725436	0.131377	0.142077	0.111684	0.223349	0.303303	0.3387	0.230444	0.244295	0.252645		0.172732	0.116597	0.0414142	-0.0390024	0.0378693	-0.0712315	-0.108585	-0.0879702	-0.272573	0.084845	-0.137368	-0.161486	0.00134703	0.00969577	-0.128187	-0.165536	-0.0981298	-0.139003	-0.176783	-0.382992	-0.296892	-0.327041	-0.132617	-0.182675
0.259754	0.00129064	0.110164	-0.00659791	-0.00659791	0.10209	0.074617	0.134702	0.144123	0.11376	0.22516	0.304746	0.339751	0.231817	0.245908	0.256016		0.174877	0.113561	0.0400303	-0.0379259	0.0427798	-0.0750203	-0.114172	-0.0903344	-0.270313	0.082931	-0.138849	-0.164066	-0.00121058	0.00977359	-0.129274	-0.170016	-0.0986688	-0.141485	-0.180308	-0.385311	-0.298661	-0.328545	-0.135107	-0.186889
0.257854	0.00338316	0.113331	-0.00429379	-0.00429379	0.102842	0.0767374	0.137982	0.146006	0.115715	0.226907	0.306063	0.340646	0.232888	0.247605	0.258979		0.177285	0.110954	0.0393215	-0.0364475	0.0479775	-0.0783233	-0.119712	-0.0926378	-0.267994	0.0810415	-0.140356	-0.166537	-0.00372915	0.00982683	-0.130222	-0.174409	-0.0990755	-0.143885	-0.183714	-0.387574	-0.300331	-0.329637	-0.137582	-0.191025
0.255854	0.00555576	0.116577	-0.0020073	-0.0020073	0.103452	0.0789069	0.141202	0.147727	0.11755	0.228587	0.307283	0.341416	0.233782	0.249204	0.261532		0.179923	0.108828	0.0393708	-0.0345311	0.0534974	-0.0811129	-0.125197	-0.0948595	-0.265606	0.0791976	-0.141874	-0.168907	-0.00618053	0.00987864	-0.13103	-0.178701	-0.0993546	-0.146169	-0.186986	-0.389781	-0.301927	-0.330425	-0.140153	-0.195091
0.253733	0.00781718	0.119889	0.00021372	0.00021372	0.103924	0.0811212	0.144345	0.149294	0.119269	0.230183	0.308427	0.342102	0.234601	0.250646	0.26376		0.182747	0.107222	0.0402332	-0.0321549	0.059358	-0.0833606	-0.130626	-0.096974	-0.26314	0.0774281	-0.143385	-0.171182	-0.0085422	0.00995147	-0.131696	-0.182873	-0.0995054	-0.148298	-0.190113	-0.391923	-0.303519	-0.331088	-0.142801	-0.199145
0.251466	0.0101715	0.123231	0.00235105	0.00235105	0.104261	0.0833755	0.147393	0.150707	0.120875	0.231673	0.309518	0.342738	0.2355	0.251992	0.26585		0.185706	0.10617	0.0419545	-0.0293162	0.0655581	-0.0850528	-0.135998	-0.0989575	-0.260579	0.0757607	-0.144851	-0.173382	-0.0107716	0.0100645	-0.132217	-0.186899	-0.099524	-0.15022	-0.193085	-0.394013	-0.305081	-0.331738	-0.145444	-0.203097
0.249034	0.0126205	0.126545	0.00438894	0.00438894	0.104461	0.0856655	0.150321	0.151959	0.122314	0.233031	0.31057	0.343316	0.236652	0.253238	0.267924		0.188743	0.105687	0.0445442	-0.0260219	0.0721165	-0.0862025	-0.141301	-0.100787	-0.257904	0.0742223	-0.146244	-0.175538	-0.0128307	0.0102349	-0.13259	-0.190756	-0.09941	-0.15194	-0.195891	-0.396047	-0.306642	-0.332365	-0.148036	-0.207003
0.246428	0.0151648	0.129776	0.00628977	0.00628977	0.10453	0.087989	0.153099	0.153042	0.123569	0.234233	0.311595	0.343835	0.238029	0.2544	0.270039		0.191783	0.105772	0.0479921	-0.0222888	0.0790193	-0.0868345	-0.146525	-0.102445	-0.25508	0.0728366	-0.147537	-0.177665	-0.014704	0.010489	-0.132808	-0.194424	-0.0991612	-0.153416	-0.198517	-0.398032	-0.308236	-0.333056	-0.150622	-0.210928
0.243635	0.0178046	0.132871	0.00802487	0.00802487	0.104482	0.0903455	0.155698	0.15394	0.124612	0.235256	0.312607	0.344278	0.239525	0.255513	0.272147		0.194746	0.106406	0.0522484	-0.0181332	0.0862287	-0.0869938	-0.151647	-0.103926	-0.252077	0.0716238	-0.148721	-0.179768	-0.0163773	0.0108586	-0.132864	-0.197887	-0.0987832	-0.15461	-0.20095	-0.399973	-0.309922	-0.333811	-0.153219	-0.21493
0.240637	0.0205384	0.135806	0.00959194	0.00959194	0.104324	0.0927315	0.158094	0.154639	0.125411	0.236081	0.313605	0.344617	0.240986	0.256593	0.27418		0.197555	0.107552	0.0572609	-0.0135818	0.0936878	-0.086743	-0.156646	-0.105228	-0.248877	0.0705951	-0.149779	-0.181816	-0.0178257	0.0113728	-0.132755	-0.201131	-0.0982837	-0.155492	-0.20318	-0.401885	-0.31174	-0.334585	-0.155905	-0.219045
0.237421	0.0233658	0.138549	0.0109876	0.0109876	0.104075	0.0951389	0.160268	0.155136	0.125943	0.236691	0.314614	0.344846	0.242234	0.25766	0.276096		0.20014	0.109156	0.0629623	-0.00870176	0.101348	-0.0861449	-0.161502	-0.106348	-0.245465	0.069753	-0.150716	-0.183791	-0.0190332	0.0120661	-0.132488	-0.204149	-0.0976785	-0.156023	-0.205204	-0.403781	-0.313692	-0.335274	-0.15867	-0.223166
0.233985	0.0262868	0.14108	0.0121802	0.0121802	0.103746	0.0975579	0.162213	0.155435	0.126192	0.237079	0.315639	0.344919	0.243168	0.258736	0.277828		0.202439	0.11115	0.0692584	-0.00357453	0.109113	-0.0852634	-0.166185	-0.107293	-0.241829	0.0690833	-0.151536	-0.18567	-0.0200142	0.0129586	-0.132078	-0.206943	-0.0969908	-0.156175	-0.207025	-0.405669	-0.315828	-0.335825	-0.161487	-0.22712
0.230341	0.0293021	0.143389	0.0131802	0.0131802	0.10334	0.0999823	0.163937	0.155555	0.126155	0.237248	0.316695	0.344832	0.24383	0.259739	0.279337		0.204391	0.11343	0.0760316	0.00171459	0.116848	-0.0841768	-0.170685	-0.108082	-0.237963	0.068554	-0.152248	-0.187433	-0.0207636	0.0140487	-0.131546	-0.209523	-0.096257	-0.155934	-0.208655	-0.407566	-0.318095	-0.336144	-0.1644	-0.230823
0.226516	0.0324372	0.145485	0.0140401	0.0140401	0.102879	0.10241	0.165463	0.155526	0.125844	0.237214	0.317796	0.344585	0.244346	0.260637	0.280633		0.205921	0.115883	0.0831404	0.00706676	0.124407	-0.0829757	-0.175018	-0.10874	-0.233861	0.0681311	-0.152864	-0.189062	-0.0212603	0.0153331	-0.130927	-0.211911	-0.09553	-0.155302	-0.210124	-0.409488	-0.320369	-0.336153	-0.167383	-0.234218
0.222547	0.0357225	0.147388	0.0147951	0.0147951	0.102401	0.104852	0.166831	0.155399	0.125287	0.237006	0.318968	0.344183	0.244792	0.261453	0.281592		0.206949	0.118376	0.0904026	0.0123669	0.131653	-0.0817585	-0.179222	-0.109308	-0.229537	0.067756	-0.153411	-0.190555	-0.0215187	0.0167937	-0.130262	-0.21415	-0.094875	-0.154314	-0.21147	-0.411452	-0.322577	-0.335832	-0.170353	-0.237432
0.218474	0.0391944	0.149134	0.0154762	0.0154762	0.101951	0.107337	0.1681	0.15524	0.12455	0.236676	0.320269	0.343572	0.245206	0.262221	0.282251		0.207376	0.120749	0.0976157	0.0174849	0.138422	-0.0806321	-0.183352	-0.109844	-0.225025	0.0673445	-0.153922	-0.191923	-0.0215881	0.0183899	-0.129599	-0.216298	-0.0943789	-0.153017	-0.212746	-0.413478	-0.324787	-0.335309	-0.173181	-0.240603
0.214343	0.0429053	0.150771	0.0161192	0.0161192	0.101588	0.109903	0.169357	0.155138	0.123715	0.236288	0.321754	0.342829	0.24568	0.262894	0.282663		0.207092	0.122834	0.104556	0.022276	0.14456	-0.0797073	-0.187471	-0.11041	-0.220382	0.0667965	-0.154443	-0.193193	-0.0215496	0.0200552	-0.129002	-0.218425	-0.0941391	-0.151494	-0.214019	-0.415567	-0.327023	-0.334674	-0.175846	-0.243748
0.210203	0.04692	0.152347	0.0167445	0.0167445	0.101379	0.112603	0.170709	0.155195	0.122901	0.235919	0.323485	0.341958	0.246233	0.263431	0.282953		0.205991	0.124451	0.110982	0.0265875	0.149923	-0.0791155	-0.191638	-0.111079	-0.215688	0.0659914	-0.155032	-0.194426	-0.0215377	0.0217001	-0.128549	-0.220619	-0.0942718	-0.149844	-0.215374	-0.417748	-0.329243	-0.334085	-0.17845	-0.246835
0.20612	0.0513139	0.153932	0.0173647	0.0173647	0.101424	0.115496	0.172284	0.155521	0.122258	0.235664	0.325559	0.341003	0.246854	0.263891	0.283226		0.203977	0.125414	0.116646	0.0302678	0.154357	-0.0790044	-0.195909	-0.11195	-0.211034	0.0647931	-0.155766	-0.19569	-0.0217346	0.0232338	-0.128333	-0.222984	-0.0949092	-0.148187	-0.216902	-0.420043	-0.331307	-0.333609	-0.181021	-0.249816
0.202174	0.0561716	0.155603	0.0180362	0.0180362	0.10181	0.118655	0.174224	0.156237	0.121939	0.235631	0.328057	0.34005	0.247459	0.264348	0.283503		0.200947	0.125539	0.121278	0.0331625	0.157687	-0.0795312	-0.200335	-0.113133	-0.206517	0.0630511	-0.156844	-0.197072	-0.0223256	0.024536	-0.128459	-0.225635	-0.0961911	-0.14668	-0.218705	-0.422481	-0.333038	-0.333284	-0.18354	-0.252665
0.198444	0.061572	0.157455	0.0188645	0.0188645	0.102606	0.122162	0.176686	0.157465	0.122089	0.23593	0.331052	0.339143	0.247985	0.26485	0.283866		0.196793	0.124635	0.124578	0.0350954	0.159743	-0.0808601	-0.20498	-0.114739	-0.20225	0.0605951	-0.158381	-0.198658	-0.0234874	0.0254484	-0.129034	-0.228692	-0.0982646	-0.145525	-0.220898	-0.42511	-0.334519	-0.333108	-0.18592	-0.255357
0.195017	0.0676144	0.159594	0.0199752	0.0199752	0.103892	0.126098	0.17983	0.159324	0.122876	0.236669	0.334594	0.338357	0.248407	0.265419	0.284391		0.191422	0.122522	0.126285	0.0358916	0.160356	-0.0831489	-0.209916	-0.116853	-0.198352	0.0572662	-0.160486	-0.200538	-0.0253969	0.0258283	-0.130169	-0.232283	-0.101276	-0.144926	-0.223605	-0.427961	-0.335935	-0.33303	-0.18816	-0.25789
0.191986	0.0744088	0.162129	0.0215033	0.0215033	0.105772	0.130546	0.183807	0.161941	0.124468	0.23797	0.338722	0.337745	0.24879	0.26607	0.28498		0.184756	0.119025	0.126166	0.0353926	0.159346	-0.0865341	-0.215212	-0.119555	-0.194929	0.0529192	-0.163285	-0.202809	-0.0282224	0.0255588	-0.131975	-0.236541	-0.105358	-0.14509	-0.226939	-0.43106	-0.337379	-0.333011	-0.190334	-0.260411
0.189453	0.0820615	0.165176	0.0236035	0.0236035	0.108345	0.135588	0.188763	0.165436	0.127095	0.239946	0.343461	0.337373	0.249235	0.266974	0.285633		0.176725	0.113983	0.124012	0.0334545	0.156533	-0.0911305	-0.220937	-0.122952	-0.192078	0.0474178	-0.166882	-0.205558	-0.0321005	0.0245364	-0.134551	-0.241594	-0.110633	-0.146152	-0.231011	-0.434427	-0.338976	-0.332984	-0.192509	-0.26301
0.187523	0.0906684	0.168888	0.0264307	0.0264307	0.111692	0.141301	0.194832	0.169905	0.130948	0.242708	0.34882	0.337291	0.2498	0.268274	0.28636		0.167278	0.107267	0.119653	0.0299551	0.15171	-0.0970364	-0.22715	-0.127142	-0.18988	0.0406382	-0.171373	-0.208833	-0.0371393	0.0226627	-0.137985	-0.247561	-0.117218	-0.14827	-0.235922	-0.438078	-0.340804	-0.333029	-0.194821	-0.265786
0.186287	0.100306	0.173364	0.0300767	0.0300767	0.11588	0.147751	0.20213	0.175444	0.136184	0.246361	0.354812	0.337673	0.250497	0.270088	0.287281		0.156394	0.0987913	0.112952	0.0248097	0.144745	-0.104326	-0.233888	-0.132217	-0.188409	0.03247	-0.176819	-0.212719	-0.043458	0.0198503	-0.142352	-0.254544	-0.125207	-0.151609	-0.241754	-0.442027	-0.342936	-0.333392	-0.197456	-0.268943
0.185818	0.111038	0.178693	0.0345778	0.0345778	0.120962	0.154994	0.210754	0.182141	0.142937	0.250993	0.361396	0.338652	0.251445	0.272561	0.288598		0.144075	0.088464	0.103796	0.0179535	0.135577	-0.113038	-0.241184	-0.138256	-0.187738	0.0228314	-0.183251	-0.217293	-0.0511792	0.016025	-0.147719	-0.262629	-0.134669	-0.156313	-0.248578	-0.446277	-0.345486	-0.334381	-0.200635	-0.272541
0.186166	0.122917	0.184919	0.0399749	0.0399749	0.126977	0.163075	0.220775	0.190063	0.15131	0.256668	0.368558	0.340367	0.252948	0.275808	0.290532		0.130326	0.0762279	0.0921253	0.00934058	0.124154	-0.123198	-0.24907	-0.145318	-0.187927	0.0116708	-0.190705	-0.222647	-0.0603862	0.0111321	-0.154132	-0.27188	-0.145655	-0.162516	-0.256447	-0.450813	-0.348568	-0.336235	-0.204618	-0.276643
0.18737	0.135975	0.192064	0.0463351	0.0463351	0.133956	0.172032	0.232235	0.199251	0.161356	0.263431	0.376256	0.342917	0.255303	0.279962	0.293197		0.115157	0.0620568	0.0779314	-0.00103538	0.110495	-0.134809	-0.25758	-0.153452	-0.189019	-0.00102843	-0.199208	-0.228861	-0.0711069	0.00513978	-0.161623	-0.282339	-0.158199	-0.170338	-0.265396	-0.455625	-0.352207	-0.339108	-0.209601	-0.28133
0.189448	0.150218	0.200156	0.0537232	0.0537232	0.141905	0.18188	0.245144	0.209725	0.173115	0.271313	0.384445	0.346348	0.258846	0.285036	0.296584		0.0985959	0.0459689	0.0612433	-0.0131524	0.0946272	-0.147844	-0.266724	-0.162681	-0.191031	-0.0152598	-0.208767	-0.23596	-0.083333	-0.00196963	-0.17021	-0.294021	-0.172304	-0.179843	-0.275427	-0.460696	-0.356413	-0.342903	-0.215751	-0.286716
0.192396	0.165598	0.209186	0.0621747	0.0621747	0.150815	0.192622	0.259476	0.221491	0.186598	0.280314	0.393049	0.350639	0.263583	0.291003	0.300642		0.0806882	0.028021	0.042128	-0.02696	0.0766001	-0.162252	-0.276485	-0.172984	-0.193959	-0.0310064	-0.219354	-0.243957	-0.0970367	-0.0101889	-0.179891	-0.306914	-0.187935	-0.191049	-0.286516	-0.466026	-0.36115	-0.347533	-0.223062	-0.292875
0.196184	0.182057	0.219114	0.0716988	0.0716988	0.160663	0.204232	0.275177	0.234527	0.201757	0.290405	0.402023	0.355687	0.269314	0.297727	0.305312		0.0615027	0.00830811	0.0207206	-0.0423612	0.0565313	-0.177956	-0.28684	-0.184322	-0.197773	-0.0482036	-0.230921	-0.252841	-0.112164	-0.0194773	-0.190645	-0.320968	-0.205018	-0.203938	-0.298615	-0.471586	-0.366333	-0.352849	-0.231449	-0.299748
0.200761	0.199517	0.229873	0.0822871	0.0822871	0.171403	0.216669	0.292153	0.248758	0.218495	0.30152	0.411295	0.361414	0.275778	0.305047	0.310658		0.041134	-0.0130477	-0.00277357	-0.059211	0.0345789	-0.194859	-0.297752	-0.196627	-0.202406	-0.0667468	-0.243385	-0.262565	-0.128618	-0.0297573	-0.202417	-0.336091	-0.223453	-0.21845	-0.311652	-0.477338	-0.371856	-0.358679	-0.24077	-0.307169
0.206049	0.217864	0.241374	0.0938821	0.0938821	0.18295	0.229869	0.310267	0.264069	0.236636	0.313558	0.420751	0.367564	0.28252	0.31287	0.316629		0.0196992	-0.0358838	-0.0281082	-0.0773333	0.0109171	-0.212835	-0.309171	-0.209814	-0.207758	-0.0865016	-0.256641	-0.27305	-0.146272	-0.0409329	-0.215114	-0.352163	-0.243094	-0.234496	-0.325525	-0.483272	-0.377657	-0.364783	-0.250803	-0.31488
0.211941	0.236956	0.253494	0.106385	0.106385	0.195169	0.243736	0.329344	0.280307	0.255981	0.326388	0.430286	0.374009	0.289324	0.32101	0.3232		-0.00266131	-0.06	-0.0549817	-0.0965289	-0.0142338	-0.231727	-0.320989	-0.223763	-0.213704	-0.107299	-0.270554	-0.284195	-0.164962	-0.0528975	-0.228615	-0.369027	-0.263755	-0.251909	-0.340106	-0.489357	-0.383582	-0.370883	-0.261346	-0.32272
0.218296	0.256638	0.266098	0.119685	0.119685	0.207903	0.258139	0.349169	0.297273	0.276287	0.339843	0.439802	0.380618	0.295935	0.329321	0.330255		-0.0257835	-0.0851672	-0.0830622	-0.116569	-0.0406324	-0.251346	-0.333063	-0.238303	-0.220095	-0.12893	-0.284971	-0.295861	-0.184463	-0.0655036	-0.242768	-0.386491	-0.285213	-0.270461	-0.35524	-0.495553	-0.389538	-0.376817	-0.272167	-0.330535
0.224932	0.276715	0.279035	0.13363	0.13363	0.220982	0.272919	0.369499	0.31472	0.297268	0.35373	0.449193	0.387333	0.302237	0.337668	0.33756		-0.0494813	-0.111129	-0.111977	-0.137191	-0.0679891	-0.271478	-0.345257	-0.253254	-0.226781	-0.151171	-0.299714	-0.307881	-0.204515	-0.0785659	-0.257393	-0.404335	-0.307218	-0.289886	-0.370751	-0.501785	-0.395423	-0.382505	-0.283128	-0.338355
0.231916	0.296972	0.292134	0.148615	0.148615	0.234474	0.287755	0.390013	0.332383	0.318609	0.36788	0.458326	0.394087	0.30814	0.345983	0.344869		-0.073445	-0.137601	-0.14134	-0.158166	-0.0959861	-0.291838	-0.357489	-0.26841	-0.233697	-0.173782	-0.314584	-0.320083	-0.224176	-0.0928975	-0.272281	-0.422294	-0.329493	-0.309876	-0.386569	-0.507942	-0.401185	-0.387959	-0.294013	-0.346163
0.239289	0.31587	0.306207	0.164425	0.164425	0.248396	0.302217	0.410334	0.349516	0.339429	0.382077	0.463751	0.400558	0.314541	0.353739	0.350646		-0.0971777	-0.16381	-0.172043	-0.179662	-0.124978	-0.311993	-0.369669	-0.283381	-0.240701	-0.195925	-0.328991	-0.331473	-0.242459	-0.109111	-0.287102	-0.440074	-0.351216	-0.330233	-0.402525	-0.510099	-0.406548	-0.392213	-0.304065	-0.35386
0.246595	0.334277	0.319869	0.179928	0.179928	0.262241	0.316174	0.430186	0.366065	0.359591	0.395938	0.468943	0.406889	0.321009	0.361362	0.356143		-0.120393	-0.189321	-0.201979	-0.200636	-0.153234	-0.331529	-0.381542	-0.297911	-0.247546	-0.217573	-0.343039	-0.34238	-0.259576	-0.125836	-0.301555	-0.457418	-0.372502	-0.349929	-0.418162	-0.511853	-0.411632	-0.396405	-0.313802	-0.361461
0.253371	0.351981	0.332915	0.194352	0.194352	0.275527	0.329603	0.449361	0.381779	0.378786	0.409213	0.473799	0.412979	0.327265	0.368616	0.361479		-0.142989	-0.213822	-0.230711	-0.220773	-0.180461	-0.350255	-0.39293	-0.311811	-0.25393	-0.238502	-0.356551	-0.35263	-0.27593	-0.141834	-0.315417	-0.474109	-0.393085	-0.368622	-0.433147	-0.513155	-0.416387	-0.400716	-0.323258	-0.368889
0.259445	0.368771	0.345185	0.207514	0.207514	0.288038	0.342344	0.467617	0.396444	0.396733	0.421709	0.478211	0.418724	0.33323	0.375396	0.366511		-0.164767	-0.236987	-0.257811	-0.239823	-0.206352	-0.367939	-0.403721	-0.324923	-0.259666	-0.258525	-0.369366	-0.36204	-0.291289	-0.156914	-0.328497	-0.489928	-0.412717	-0.386016	-0.447299	-0.513962	-0.420774	-0.405068	-0.332371	-0.376115
0.264686	0.384492	0.356505	0.219273	0.219273	0.299581	0.354266	0.484743	0.409882	0.413113	0.433259	0.482122	0.42396	0.33884	0.381619	0.371164		-0.185552	-0.258578	-0.282963	-0.257561	-0.230621	-0.384389	-0.41381	-0.33711	-0.264578	-0.277451	-0.381346	-0.370491	-0.305434	-0.170925	-0.34063	-0.504687	-0.431181	-0.401948	-0.46046	-0.514264	-0.424725	-0.409224	-0.341009	-0.382992
0.268974	0.399008	0.366735	0.229539	0.229539	0.310009	0.365265	0.500561	0.421952	0.427719	0.443721	0.485492	0.4286	0.343924	0.387162	0.37527		-0.205199	-0.278387	-0.305925	-0.273794	-0.253029	-0.399443	-0.423111	-0.348249	-0.268535	-0.29513	-0.392376	-0.377891	-0.318159	-0.18374	-0.351685	-0.518232	-0.448297	-0.416241	-0.472506	-0.514024	-0.428129	-0.412922	-0.349056	-0.389371
0.272214	0.412212	0.375796	0.238271	0.238271	0.319239	0.375265	0.514939	0.432553	0.440399	0.452981	0.488291	0.432632	0.348355	0.391896	0.378643		-0.223591	-0.296239	-0.326487	-0.288369	-0.273387	-0.412975	-0.431545	-0.35824	-0.271446	-0.311443	-0.402369	-0.384147	-0.329288	-0.195238	-0.36157	-0.530445	-0.463929	-0.428764	-0.483349	-0.513246	-0.430844	-0.415849	-0.356262	-0.395089
0.274346	0.424028	0.383606	0.24548	0.24548	0.327243	0.384209	0.527782	0.441611	0.451068	0.460958	0.490491	0.435977	0.352019	0.395634	0.38117		-0.240632	-0.311989	-0.344479	-0.301169	-0.291619	-0.424892	-0.439065	-0.367	-0.273247	-0.326308	-0.411252	-0.38924	-0.338666	-0.205316	-0.370227	-0.541244	-0.477984	-0.439433	-0.492932	-0.511908	-0.432703	-0.417676	-0.362411	-0.399935
0.275343	0.434392	0.390075	0.251237	0.251237	0.333998	0.392061	0.539037	0.449101	0.459686	0.467606	0.492084	0.43857	0.354561	0.398114	0.382871		-0.256245	-0.325526	-0.359787	-0.312113	-0.307654	-0.435137	-0.445653	-0.374488	-0.273906	-0.339694	-0.418994	-0.393226	-0.346166	-0.213921	-0.377637	-0.550581	-0.490398	-0.448219	-0.501225	-0.51002	-0.433625	-0.418277	-0.36733	-0.403704
0.275221	0.443263	0.395224	0.255595	0.255595	0.339494	0.398801	0.548687	0.455019	0.466255	0.472913	0.493052	0.440338	0.355925	0.399171	0.383677		-0.270377	-0.336808	-0.372348	-0.321157	-0.321405	-0.443673	-0.4513	-0.380711	-0.273396	-0.351606	-0.425581	-0.396111	-0.351751	-0.221047	-0.383808	-0.558442	-0.50115	-0.455144	-0.50822	-0.507593	-0.433578	-0.417483	-0.370945	-0.406188
0.274007	0.450649	0.399101	0.258612	0.258612	0.343745	0.404429	0.556748	0.459402	0.470818	0.476901	0.493407	0.441218	0.356056	0.398697	0.383542		-0.283018	-0.34583	-0.382117	-0.328283	-0.332833	-0.450491	-0.456004	-0.385697	-0.271726	-0.362062	-0.431016	-0.397931	-0.355452	-0.226706	-0.38877	-0.56484	-0.510239	-0.46027	-0.513927	-0.504584	-0.432663	-0.415363	-0.373327	-0.40727
0.271732	0.456581	0.40179	0.260396	0.260396	0.346781	0.408958	0.563266	0.462314	0.473452	0.479608	0.493165	0.441226	0.355103	0.396753	0.382453		-0.294177	-0.35263	-0.389132	-0.33348	-0.341933	-0.455605	-0.459769	-0.3895	-0.268942	-0.371107	-0.435324	-0.398734	-0.357332	-0.230936	-0.392571	-0.569821	-0.517692	-0.463692	-0.518382	-0.501004	-0.430997	-0.412043	-0.374603	-0.406836
0.268445	0.461115	0.403411	0.261087	0.261087	0.348643	0.412421	0.568313	0.463843	0.474271	0.481097	0.49237	0.440524	0.353229	0.393584	0.380316		-0.303882	-0.357278	-0.393471	-0.336766	-0.348695	-0.459057	-0.462631	-0.392193	-0.265107	-0.37881	-0.438546	-0.398575	-0.35749	-0.233799	-0.395274	-0.57345	-0.52356	-0.465534	-0.521639	-0.4968	-0.428681	-0.407745	-0.374864	-0.405071
0.264217	0.464329	0.404091	0.260836	0.260836	0.349359	0.41486	0.571982	0.464098	0.47342	0.481447	0.491058	0.439161	0.350535	0.389513	0.377202		-0.312185	-0.359863	-0.395286	-0.338203	-0.353167	-0.460903	-0.464665	-0.393879	-0.260294	-0.385258	-0.440734	-0.397535	-0.356067	-0.23541	-0.396959	-0.57582	-0.527918	-0.465933	-0.52377	-0.492011	-0.425886	-0.402799	-0.374285	-0.402063
0.259126	0.466306	0.403941	0.259779	0.259779	0.348966	0.416336	0.574381	0.463194	0.471069	0.480748	0.489273	0.437238	0.347251	0.384925	0.373222		-0.319159	-0.360511	-0.394805	-0.337896	-0.355483	-0.461218	-0.465956	-0.394674	-0.254593	-0.390562	-0.441949	-0.395736	-0.353249	-0.235908	-0.397715	-0.577044	-0.530868	-0.465046	-0.524867	-0.486661	-0.422713	-0.397314	-0.373086	-0.398101
0.253257	0.467149	0.4031	0.258055	0.258055	0.347521	0.416929	0.575638	0.461261	0.467397	0.479109	0.487063	0.434786	0.343759	0.380032	0.36836		-0.324877	-0.359389	-0.392265	-0.335972	-0.35576	-0.46011	-0.466585	-0.394702	-0.248115	-0.394846	-0.442283	-0.393279	-0.34923	-0.235446	-0.397639	-0.577246	-0.532527	-0.463054	-0.52503	-0.480806	-0.419161	-0.391251	-0.37154	-0.393598
0.246703	0.466963	0.401702	0.255832	0.255832	0.345091	0.416723	0.575891	0.458429	0.462594	0.476646	0.484458	0.431873	0.3403	0.374993	0.362843		-0.329404	-0.356684	-0.387931	-0.332558	-0.354133	-0.457705	-0.466641	-0.394093	-0.240979	-0.398241	-0.441822	-0.390274	-0.344193	-0.234194	-0.396842	-0.576564	-0.533032	-0.460151	-0.524372	-0.474538	-0.415216	-0.38464	-0.369816	-0.388734
0.239577	0.465879	0.39984	0.253258	0.253258	0.341772	0.415812	0.575282	0.45484	0.456878	0.473487	0.481514	0.428477	0.33688	0.369935	0.357017		-0.332805	-0.352612	-0.382082	-0.327792	-0.350756	-0.454145	-0.466207	-0.392964	-0.233295	-0.400869	-0.440669	-0.386867	-0.338322	-0.23232	-0.395439	-0.575144	-0.532523	-0.456512	-0.523008	-0.467963	-0.411121	-0.377581	-0.367939	-0.38352
0.23199	0.464025	0.397644	0.250473	0.250473	0.337682	0.414305	0.573954	0.45064	0.450468	0.469761	0.478267	0.424508	0.333386	0.36497	0.351166		-0.335162	-0.347397	-0.374982	-0.321831	-0.345786	-0.449582	-0.465358	-0.391428	-0.225176	-0.402852	-0.438936	-0.383155	-0.331793	-0.229978	-0.393538	-0.573133	-0.531141	-0.452309	-0.521057	-0.461172	-0.406962	-0.370133	-0.365861	-0.377906
0.224036	0.461521	0.395241	0.247588	0.247588	0.332973	0.412305	0.57205	0.445953	0.443581	0.465597	0.474738	0.420048	0.329699	0.360096	0.345403		-0.336566	-0.341269	-0.366898	-0.314836	-0.339378	-0.444165	-0.464163	-0.389599	-0.216751	-0.404312	-0.436721	-0.379216	-0.324786	-0.227292	-0.391249	-0.570672	-0.529037	-0.447702	-0.518631	-0.454269	-0.402756	-0.362455	-0.363574	-0.372099
0.215816	0.458495	0.392737	0.244659	0.244659	0.327813	0.409905	0.569702	0.440912	0.436409	0.461118	0.470963	0.415203	0.32571	0.355169	0.339694		-0.337111	-0.334466	-0.358097	-0.306968	-0.331693	-0.438047	-0.462687	-0.387578	-0.208126	-0.405347	-0.434113	-0.375127	-0.317489	-0.224361	-0.388678	-0.567892	-0.52634	-0.442848	-0.515839	-0.447308	-0.398547	-0.354644	-0.361154	-0.366158
0.207428	0.455072	0.390207	0.241728	0.241728	0.322363	0.407186	0.56703	0.435636	0.42912	0.45643	0.466965	0.410065	0.321445	0.35022	0.334157		-0.336893	-0.327216	-0.348825	-0.298379	-0.322898	-0.431375	-0.460985	-0.385441	-0.199391	-0.406036	-0.43119	-0.37097	-0.310081	-0.221266	-0.385918	-0.56491	-0.523172	-0.437892	-0.512786	-0.440346	-0.394329	-0.346765	-0.358545	-0.360208
0.198951	0.451344	0.387714	0.238839	0.238839	0.316757	0.404212	0.564138	0.430231	0.421859	0.451625	0.462786	0.404728	0.317032	0.345305	0.328889		-0.335996	-0.319739	-0.339291	-0.289229	-0.313143	-0.424279	-0.459098	-0.38324	-0.190627	-0.406461	-0.428015	-0.366813	-0.302701	-0.218086	-0.383052	-0.561828	-0.519636	-0.432957	-0.50956	-0.433395	-0.390058	-0.338778	-0.355695	-0.354295
0.190446	0.447392	0.385302	0.236046	0.236046	0.311105	0.40103	0.561111	0.424801	0.414739	0.446783	0.458441	0.399234	0.31255	0.340488	0.323815		-0.334497	-0.312237	-0.329687	-0.279671	-0.302586	-0.416888	-0.457064	-0.381003	-0.181901	-0.406686	-0.424673	-0.362705	-0.295455	-0.214885	-0.380149	-0.558724	-0.515814	-0.428145	-0.506235	-0.426468	-0.385736	-0.330725	-0.352546	-0.348479
0.181959	0.443294	0.382992	0.233378	0.233378	0.305504	0.397681	0.558016	0.419418	0.407826	0.441971	0.453942	0.393687	0.308078	0.335757	0.318815		-0.332471	-0.30487	-0.320187	-0.269842	-0.2914	-0.409328	-0.454912	-0.37876	-0.173269	-0.406753	-0.421207	-0.35868	-0.288439	-0.211704	-0.377256	-0.555658	-0.511779	-0.423548	-0.502863	-0.419583	-0.381294	-0.32264	-0.349217	-0.342868
0.173531	0.439101	0.380773	0.230854	0.230854	0.300035	0.394205	0.554902	0.414129	0.401155	0.437239	0.449313	0.388251	0.303708	0.331132	0.313831		-0.329991	-0.297802	-0.31093	-0.25988	-0.279724	-0.401717	-0.452659	-0.376533	-0.164762	-0.406697	-0.417652	-0.354776	-0.281725	-0.208558	-0.374397	-0.552669	-0.507595	-0.419238	-0.499482	-0.412725	-0.37663	-0.314506	-0.345763	-0.337426
0.16519	0.434862	0.378605	0.228497	0.228497	0.29476	0.390631	0.551799	0.408965	0.394752	0.432615	0.444558	0.382946	0.299487	0.326591	0.309002		-0.327125	-0.291176	-0.30204	-0.249925	-0.26768	-0.394166	-0.450321	-0.37434	-0.156398	-0.406536	-0.414041	-0.351031	-0.275359	-0.205448	-0.371587	-0.549775	-0.503311	-0.415243	-0.496119	-0.405927	-0.371855	-0.306506	-0.342278	-0.332141
0.156952	0.430607	0.376479	0.226297	0.226297	0.289714	0.386984	0.548725	0.40394	0.388603	0.428105	0.439679	0.377751	0.295376	0.322058	0.304386		-0.323935	-0.2851	-0.293623	-0.240108	-0.255399	-0.386778	-0.44791	-0.372168	-0.14819	-0.406281	-0.410382	-0.347421	-0.26938	-0.202374	-0.368833	-0.54698	-0.498964	-0.411585	-0.492795	-0.399175	-0.367056	-0.298784	-0.338861	-0.327043
0.148822	0.426361	0.374389	0.224223	0.224223	0.284897	0.383278	0.545683	0.399052	0.382683	0.423705	0.434696	0.372417	0.291301	0.317475	0.299931		-0.32048	-0.27964	-0.285767	-0.230547	-0.242984	-0.379647	-0.445436	-0.369988	-0.140141	-0.405929	-0.406683	-0.343898	-0.26381	-0.199347	-0.366142	-0.544274	-0.494584	-0.408264	-0.489522	-0.392466	-0.362489	-0.291497	-0.335585	-0.322283
0.140802	0.422139	0.372289	0.22225	0.22225	0.280286	0.379525	0.542673	0.394284	0.376971	0.419405	0.429623	0.366912	0.287295	0.312794	0.295857		-0.316806	-0.27488	-0.278538	-0.221346	-0.2305	-0.372845	-0.442895	-0.367774	-0.132247	-0.405475	-0.402944	-0.340447	-0.258639	-0.196387	-0.363515	-0.541637	-0.490196	-0.405243	-0.4863	-0.385836	-0.358012	-0.284597	-0.332464	-0.317715
0.132881	0.417948	0.370146	0.220329	0.220329	0.275857	0.375733	0.539678	0.389625	0.371451	0.415185	0.424483	0.36121	0.283328	0.308049	0.292111		-0.312963	-0.270865	-0.271955	-0.212583	-0.218032	-0.366417	-0.440282	-0.365492	-0.124505	-0.404908	-0.39916	-0.337028	-0.253844	-0.1935	-0.360949	-0.539043	-0.485809	-0.402469	-0.483124	-0.37926	-0.353519	-0.278001	-0.329463	-0.313352
0.125054	0.41377	0.36793	0.218446	0.218446	0.271584	0.371912	0.536682	0.385055	0.366104	0.411026	0.419286	0.355355	0.279224	0.303297	0.288586		-0.308999	-0.267629	-0.266064	-0.204296	-0.205684	-0.360392	-0.437593	-0.363112	-0.116903	-0.404233	-0.395313	-0.333593	-0.249354	-0.19069	-0.358438	-0.536463	-0.481433	-0.399878	-0.479986	-0.372731	-0.348849	-0.271732	-0.326507	-0.309115
0.117298	0.409603	0.365599	0.216592	0.216592	0.267436	0.368066	0.533669	0.380551	0.360911	0.406904	0.414096	0.349422	0.275039	0.298596	0.285154		-0.304956	-0.26518	-0.260906	-0.196514	-0.193527	-0.3548	-0.434827	-0.360625	-0.109439	-0.403441	-0.391386	-0.330114	-0.245077	-0.187958	-0.355971	-0.533866	-0.477076	-0.397412	-0.476874	-0.366196	-0.343924	-0.265548	-0.323555	-0.304963
0.109594	0.40544	0.363144	0.214718	0.214718	0.263375	0.364193	0.530622	0.376093	0.355841	0.402795	0.408895	0.343451	0.270808	0.293979	0.28155		-0.300876	-0.263502	-0.25647	-0.18927	-0.18163	-0.34967	-0.431987	-0.358021	-0.102109	-0.402525	-0.387368	-0.326534	-0.240951	-0.185311	-0.35354	-0.531223	-0.472745	-0.395023	-0.473779	-0.359643	-0.338784	-0.259295	-0.320549	-0.300843
0.10194	0.401258	0.360545	0.212773	0.212773	0.259356	0.360294	0.527525	0.371677	0.350878	0.398678	0.403653	0.337411	0.266495	0.289488	0.277661		-0.296812	-0.262571	-0.25273	-0.182574	-0.170069	-0.345021	-0.42908	-0.355294	-0.0948913	-0.401497	-0.383231	-0.322825	-0.23692	-0.182762	-0.351134	-0.528513	-0.46844	-0.392664	-0.470685	-0.353092	-0.333621	-0.252916	-0.317395	-0.296755
0.0943202	0.397048	0.357778	0.2107	0.2107	0.255342	0.356377	0.524364	0.367298	0.346012	0.394542	0.39836	0.331434	0.262094	0.285069	0.273424		-0.292806	-0.262339	-0.249649	-0.176416	-0.158875	-0.340853	-0.426123	-0.352441	-0.0877853	-0.400359	-0.378974	-0.318972	-0.232947	-0.180317	-0.348732	-0.525716	-0.464165	-0.390292	-0.467575	-0.346556	-0.328454	-0.246362	-0.31416	-0.29265
0.0867222	0.392814	0.354801	0.208454	0.208454	0.251312	0.352444	0.521128	0.362958	0.341225	0.390377	0.393011	0.32558	0.257672	0.280684	0.268865		-0.288901	-0.26275	-0.247191	-0.17078	-0.14808	-0.337151	-0.423129	-0.349463	-0.0807925	-0.399104	-0.3746	-0.315008	-0.229	-0.177972	-0.346323	-0.522822	-0.459926	-0.387884	-0.46443	-0.339983	-0.323294	-0.239638	-0.310822	-0.288536
0.079153	0.388568	0.351601	0.206041	0.206041	0.247258	0.348496	0.51781	0.358667	0.336498	0.386174	0.387588	0.31972	0.253307	0.27635	0.264196		-0.285126	-0.263717	-0.245277	-0.165641	-0.137735	-0.333889	-0.420109	-0.346363	-0.073903	-0.397724	-0.370104	-0.310943	-0.225027	-0.175714	-0.343897	-0.519826	-0.455728	-0.385439	-0.461242	-0.333381	-0.318391	-0.232702	-0.307328	-0.284387
0.0716254	0.384321	0.348204	0.203487	0.203487	0.243171	0.34454	0.514408	0.354453	0.331838	0.381922	0.382093	0.313887	0.248998	0.272006	0.259561		-0.28151	-0.26516	-0.243815	-0.160959	-0.127913	-0.331032	-0.417069	-0.343147	-0.0671093	-0.396213	-0.365489	-0.306763	-0.220969	-0.173537	-0.341446	-0.516728	-0.451568	-0.382937	-0.458006	-0.326778	-0.313673	-0.225654	-0.303669	-0.280236
0.0641566	0.380082	0.344625	0.200804	0.200804	0.239048	0.340589	0.51092	0.350335	0.327257	0.377616	0.376541	0.308132	0.2448	0.267553	0.25498		-0.278084	-0.266993	-0.242713	-0.156696	-0.118658	-0.328529	-0.414008	-0.33983	-0.0604082	-0.394576	-0.360764	-0.302476	-0.216794	-0.171436	-0.338963	-0.513533	-0.44745	-0.380366	-0.454722	-0.320168	-0.309032	-0.218523	-0.299874	-0.27606
0.0567702	0.375869	0.340866	0.197997	0.197997	0.234908	0.336649	0.507345	0.346329	0.322773	0.373252	0.370951	0.302482	0.240665	0.263017	0.250489		-0.274877	-0.269122	-0.241889	-0.152797	-0.11001	-0.326327	-0.410934	-0.336429	-0.053797	-0.392812	-0.355935	-0.298107	-0.21249	-0.169393	-0.336453	-0.51025	-0.443378	-0.377718	-0.451396	-0.313551	-0.304383	-0.211425	-0.295859	-0.271863
0.0494976	0.371698	0.336936	0.195049	0.195049	0.230764	0.332717	0.503686	0.342452	0.318409	0.368832	0.365335	0.296936	0.236493	0.258438	0.24615		-0.271913	-0.271445	-0.241257	-0.14919	-0.101953	-0.324374	-0.407857	-0.332958	-0.0472714	-0.390927	-0.351018	-0.293675	-0.208075	-0.167397	-0.333932	-0.506893	-0.439354	-0.374982	-0.448034	-0.306944	-0.299667	-0.204457	-0.291612	-0.267497
0.0423617	0.367587	0.33286	0.191952	0.191952	0.226625	0.328798	0.499947	0.338728	0.314177	0.364356	0.359703	0.291522	0.232105	0.253978	0.241901		-0.269212	-0.273872	-0.24072	-0.145804	-0.0944927	-0.322618	-0.404791	-0.329414	-0.0408368	-0.388931	-0.346058	-0.289181	-0.203574	-0.165445	-0.331411	-0.503473	-0.435365	-0.37216	-0.444642	-0.300378	-0.294811	-0.197783	-0.28711	-0.262986
0.0353775	0.363535	0.328658	0.188718	0.188718	0.222495	0.324899	0.496132	0.335153	0.31008	0.359827	0.35407	0.286098	0.227401	0.249669	0.237714		-0.266784	-0.276324	-0.240222	-0.142576	-0.0876038	-0.321019	-0.401749	-0.325798	-0.034506	-0.386851	-0.341076	-0.284636	-0.199007	-0.163538	-0.328892	-0.500002	-0.431416	-0.36926	-0.441231	-0.293875	-0.289955	-0.191455	-0.282497	-0.258365
0.0285592	0.359548	0.324353	0.185382	0.185382	0.218383	0.32103	0.492248	0.33172	0.306106	0.355245	0.348446	0.280637	0.222492	0.24545	0.233571		-0.264631	-0.278729	-0.239759	-0.139461	-0.0812874	-0.319555	-0.398743	-0.322122	-0.0282866	-0.384712	-0.336091	-0.280046	-0.194377	-0.161665	-0.326377	-0.496492	-0.427506	-0.366302	-0.437808	-0.28746	-0.285087	-0.185378	-0.277942	-0.253734
0.0219285	0.355639	0.319959	0.181963	0.181963	0.214305	0.317196	0.488301	0.328416	0.302239	0.35061	0.342832	0.275104	0.217601	0.241303	0.229333		-0.262747	-0.281026	-0.2393	-0.136407	-0.075498	-0.318191	-0.39578	-0.318398	-0.0221723	-0.382524	-0.331113	-0.275422	-0.189696	-0.159803	-0.323863	-0.492954	-0.423636	-0.363307	-0.434385	-0.281146	-0.280199	-0.17941	-0.273512	-0.249358
0.0155053	0.351827	0.315496	0.17844	0.17844	0.210259	0.313395	0.484298	0.325228	0.298467	0.345923	0.33723	0.269548	0.212846	0.237236	0.225011		-0.261116	-0.283164	-0.238825	-0.133363	-0.0702139	-0.31688	-0.392857	-0.314642	-0.0161526	-0.380298	-0.326146	-0.270768	-0.185006	-0.157938	-0.321343	-0.489399	-0.419803	-0.360283	-0.430966	-0.274942	-0.27523	-0.173499	-0.269249	-0.245466
0.00929934	0.348129	0.310991	0.174821	0.174821	0.206232	0.30963	0.48025	0.322134	0.294785	0.341188	0.331647	0.264067	0.208306	0.233293	0.220695		-0.259717	-0.285098	-0.2383	-0.130285	-0.065389	-0.315584	-0.389958	-0.310872	-0.0102199	-0.378036	-0.32119	-0.266082	-0.180318	-0.156065	-0.318804	-0.485833	-0.416008	-0.35723	-0.427552	-0.268845	-0.27016	-0.167642	-0.265143	-0.241996
0.00332435	0.344558	0.306462	0.171132	0.171132	0.202229	0.305889	0.476172	0.319112	0.291185	0.33641	0.326093	0.2587	0.203982	0.229465	0.21656		-0.258528	-0.286801	-0.237696	-0.127128	-0.0609714	-0.314277	-0.387055	-0.307101	-0.00435695	-0.375746	-0.316237	-0.261363	-0.175623	-0.154157	-0.316237	-0.482261	-0.412253	-0.354148	-0.424144	-0.262848	-0.265097	-0.161917	-0.26123	-0.238769
-0.0024166	0.341125	0.301916	0.167358	0.167358	0.198265	0.302163	0.472075	0.316141	0.287658	0.331593	0.320557	0.253468	0.199827	0.225769	0.212562		-0.257526	-0.288248	-0.236969	-0.123851	-0.0569272	-0.312929	-0.384118	-0.303335	0.00144716	-0.373433	-0.311294	-0.256618	-0.170942	-0.15218	-0.313632	-0.478688	-0.408537	-0.351038	-0.420739	-0.256939	-0.260106	-0.156461	-0.257521	-0.235572
-0.00794012	0.337831	0.297362	0.163492	0.163492	0.194346	0.298445	0.467971	0.313215	0.284197	0.326744	0.315064	0.248318	0.19585	0.222204	0.208574		-0.256689	-0.289437	-0.236064	-0.120416	-0.0532496	-0.311508	-0.381134	-0.299575	0.00718789	-0.371109	-0.306367	-0.251853	-0.166293	-0.150117	-0.310973	-0.475122	-0.404853	-0.347895	-0.417333	-0.251095	-0.255338	-0.151284	-0.254	-0.232314
-0.0132639	0.334674	0.292807	0.159531	0.159531	0.190468	0.294727	0.463871	0.310307	0.28078	0.321867	0.309599	0.243275	0.192059	0.218783	0.204465		-0.256003	-0.290353	-0.234949	-0.116793	-0.0499091	-0.309959	-0.378092	-0.295816	0.0128612	-0.368784	-0.301463	-0.247071	-0.161696	-0.147966	-0.308247	-0.471567	-0.401208	-0.344734	-0.413923	-0.245283	-0.250812	-0.146269	-0.250611	-0.22883
-0.0184055	0.331647	0.288251	0.155474	0.155474	0.186611	0.291001	0.459786	0.307405	0.2774	0.316969	0.304182	0.238357	0.188419	0.215395	0.200173		-0.255454	-0.290992	-0.233606	-0.11296	-0.0468616	-0.308232	-0.374971	-0.29206	0.0184656	-0.366472	-0.296593	-0.242286	-0.157172	-0.145746	-0.305448	-0.46803	-0.397602	-0.341546	-0.410504	-0.239481	-0.246426	-0.141354	-0.247371	-0.225112
-0.0233834	0.328746	0.283689	0.151325	0.151325	0.182758	0.287258	0.455728	0.304495	0.274035	0.312058	0.298779	0.233603	0.184831	0.212	0.195597		-0.255028	-0.291359	-0.232006	-0.108899	-0.0440904	-0.306308	-0.371749	-0.288305	0.0240011	-0.364185	-0.291757	-0.237516	-0.152738	-0.143482	-0.302571	-0.464513	-0.394037	-0.338342	-0.407071	-0.233698	-0.242074	-0.1365	-0.244194	-0.221072
-0.0282179	0.325973	0.279127	0.147076	0.147076	0.178918	0.283494	0.45171	0.301577	0.270667	0.307142	0.293372	0.228985	0.181178	0.2086	0.190725		-0.254707	-0.291471	-0.230115	-0.104605	-0.0415976	-0.30418	-0.368428	-0.284556	0.0294668	-0.361928	-0.286956	-0.232771	-0.148417	-0.141173	-0.299613	-0.46102	-0.390506	-0.335124	-0.403621	-0.227916	-0.23772	-0.131687	-0.240963	-0.216775
-0.0329302	0.323342	0.274617	0.142748	0.142748	0.175111	0.279709	0.44774	0.298666	0.267286	0.302227	0.287952	0.224506	0.177341	0.205149	0.185578		-0.254466	-0.291366	-0.22793	-0.100085	-0.0393565	-0.301842	-0.365019	-0.280809	0.0348603	-0.359698	-0.282188	-0.228005	-0.14421	-0.138815	-0.296568	-0.457553	-0.386993	-0.331892	-0.40015	-0.222188	-0.233351	-0.126856	-0.237583	-0.212281
-0.0375343	0.320863	0.270161	0.13838	0.13838	0.171346	0.275909	0.443828	0.295768	0.263885	0.297317	0.282542	0.220096	0.173208	0.201614	0.18016		-0.254261	-0.29109	-0.225458	-0.0953499	-0.0372815	-0.299294	-0.361528	-0.277066	0.0401828	-0.357495	-0.277454	-0.223225	-0.140103	-0.136409	-0.293431	-0.454115	-0.383484	-0.328643	-0.396657	-0.216493	-0.229051	-0.122074	-0.233948	-0.207605
-0.0420423	0.318537	0.265786	0.133998	0.133998	0.167638	0.272097	0.439977	0.292874	0.260459	0.292416	0.277129	0.215697	0.168836	0.197978	0.174632		-0.254045	-0.290679	-0.222722	-0.0904066	-0.0353119	-0.296547	-0.357957	-0.273337	0.045436	-0.355329	-0.272755	-0.218405	-0.136093	-0.133958	-0.290196	-0.450711	-0.379974	-0.325383	-0.393141	-0.210821	-0.224861	-0.117337	-0.23002	-0.20274
-0.0464629	0.316366	0.261494	0.129616	0.129616	0.163977	0.268274	0.436186	0.289973	0.257016	0.287524	0.271716	0.211265	0.16439	0.194248	0.169042		-0.25379	-0.29016	-0.21975	-0.0852665	-0.0334143	-0.293617	-0.354303	-0.269635	0.050625	-0.35321	-0.268104	-0.213541	-0.132179	-0.131489	-0.286861	-0.447349	-0.376458	-0.322108	-0.389605	-0.205173	-0.22082	-0.112681	-0.225876	-0.197725
-0.0508108	0.314351	0.257273	0.125231	0.125231	0.160338	0.264443	0.432457	0.287047	0.25355	0.282645	0.266298	0.20683	0.160042	0.190371	0.163444		-0.253478	-0.289567	-0.21658	-0.0799608	-0.0315743	-0.290487	-0.350556	-0.265973	0.0557488	-0.351145	-0.263528	-0.20864	-0.128374	-0.129042	-0.283422	-0.444027	-0.372935	-0.318837	-0.386048	-0.199538	-0.216813	-0.108108	-0.221678	-0.192662
-0.0551077	0.31249	0.253086	0.120816	0.120816	0.156715	0.260608	0.428795	0.284076	0.250062	0.277789	0.260886	0.202371	0.155834	0.186385	0.157973		-0.253085	-0.288918	-0.213271	-0.0745408	-0.0297799	-0.287183	-0.346709	-0.262352	0.0608011	-0.349144	-0.259026	-0.203732	-0.124698	-0.126643	-0.279876	-0.440738	-0.369403	-0.315585	-0.382468	-0.193896	-0.212866	-0.103771	-0.217576	-0.187561
-0.0593626	0.310779	0.248887	0.116382	0.116382	0.153116	0.256768	0.425199	0.281037	0.246562	0.272964	0.255464	0.197896	0.151875	0.182345	0.152646		-0.252605	-0.288231	-0.209849	-0.0690515	-0.0280313	-0.283725	-0.342767	-0.258761	0.0657888	-0.347213	-0.254603	-0.198858	-0.121129	-0.124293	-0.276224	-0.437478	-0.365863	-0.312359	-0.378863	-0.188224	-0.208895	-0.0996527	-0.213622	-0.18252
-0.063578	0.309216	0.244643	0.111981	0.111981	0.14956	0.25293	0.421664	0.277906	0.243072	0.268184	0.250018	0.19343	0.148179	0.178285	0.147395		-0.252028	-0.287511	-0.206366	-0.0635227	-0.0263266	-0.280135	-0.338733	-0.255185	0.070725	-0.345358	-0.250258	-0.194043	-0.117608	-0.121981	-0.272467	-0.434241	-0.362316	-0.309157	-0.375233	-0.182515	-0.204815	-0.0956531	-0.209827	-0.177633
-0.0677583	0.307794	0.240338	0.107642	0.107642	0.146054	0.249097	0.418186	0.274662	0.23961	0.263465	0.244532	0.188981	0.144711	0.174201	0.142222		-0.251329	-0.286753	-0.202868	-0.057982	-0.0246092	-0.276433	-0.33461	-0.251619	0.0756213	-0.343581	-0.245988	-0.1893	-0.114089	-0.119705	-0.26861	-0.43102	-0.35876	-0.305984	-0.371574	-0.176747	-0.200595	-0.0916512	-0.206166	-0.172952
-0.0719081	0.306512	0.235972	0.10339	0.10339	0.142584	0.245274	0.414758	0.271289	0.236188	0.258814	0.239028	0.184582	0.14129	0.170087	0.137065		-0.250491	-0.285962	-0.199375	-0.0524631	-0.0228576	-0.272637	-0.330404	-0.248057	0.080486	-0.34188	-0.241791	-0.184625	-0.110531	-0.11748	-0.26466	-0.427806	-0.355192	-0.302845	-0.367888	-0.1709	-0.196156	-0.087505	-0.20254	-0.168441
-0.0760286	0.305372	0.231569	0.0992388	0.0992388	0.139133	0.241461	0.411373	0.267779	0.232817	0.25423	0.233489	0.180246	0.137795	0.166039	0.131837		-0.249512	-0.285135	-0.1959	-0.0470055	-0.0210828	-0.268764	-0.326118	-0.244494	0.0853267	-0.340249	-0.237663	-0.179994	-0.106905	-0.115327	-0.260629	-0.42459	-0.351604	-0.299751	-0.364186	-0.165021	-0.191488	-0.0831193	-0.198806	-0.164166
-0.0801186	0.304372	0.227131	0.0951845	0.0951845	0.135694	0.237655	0.40802	0.264122	0.229511	0.249718	0.227917	0.175955	0.134109	0.161973	0.126583		-0.248394	-0.284272	-0.192451	-0.041641	-0.019315	-0.264834	-0.321754	-0.240929	0.0901496	-0.338677	-0.2336	-0.175405	-0.103204	-0.113254	-0.256532	-0.421366	-0.347992	-0.296706	-0.360469	-0.1591	-0.18657	-0.0784024	-0.194947	-0.160046
-0.0841825	0.303508	0.222657	0.0912246	0.0912246	0.132275	0.233843	0.404688	0.260301	0.226286	0.245283	0.222298	0.171638	0.130107	0.157913	0.121422		-0.247138	-0.283376	-0.189022	-0.0363915	-0.0176211	-0.260862	-0.317314	-0.237368	0.0949497	-0.337157	-0.229595	-0.170866	-0.0994232	-0.111254	-0.252393	-0.418127	-0.344356	-0.293702	-0.356734	-0.15315	-0.181473	-0.0734043	-0.190913	-0.155874
-0.0882233	0.30276	0.218155	0.0873532	0.0873532	0.12888	0.230008	0.401365	0.256299	0.223157	0.240928	0.216614	0.167222	0.125744	0.153827	0.11647		-0.245758	-0.28245	-0.18564	-0.0312862	-0.0160145	-0.256854	-0.312786	-0.23382	0.0997171	-0.335692	-0.22564	-0.166364	-0.0955628	-0.109327	-0.248235	-0.414869	-0.340703	-0.290733	-0.352976	-0.147188	-0.176213	-0.0682044	-0.186766	-0.151478
-0.0922415	0.302117	0.213632	0.0835343	0.0835343	0.125513	0.226144	0.398035	0.252132	0.220132	0.236649	0.210845	0.162734	0.121059	0.149673	0.111732		-0.244272	-0.281499	-0.182336	-0.026359	-0.0144899	-0.252824	-0.308158	-0.230276	0.10444	-0.334272	-0.221734	-0.16189	-0.0916412	-0.10747	-0.244074	-0.411586	-0.337015	-0.287788	-0.349193	-0.141243	-0.170736	-0.0628453	-0.182526	-0.146789
-0.0962667	0.301568	0.209085	0.0797041	0.0797041	0.12218	0.222249	0.394678	0.247803	0.217215	0.232435	0.204979	0.158161	0.116296	0.145434	0.10713		-0.242692	-0.280528	-0.179139	-0.0216513	-0.0130363	-0.248783	-0.303437	-0.226725	0.109082	-0.33289	-0.217896	-0.157435	-0.0876929	-0.105681	-0.239916	-0.408284	-0.333284	-0.284858	-0.345382	-0.135309	-0.165035	-0.0572795	-0.17824	-0.141882
-0.100261	0.301101	0.204518	0.0757868	0.0757868	0.118868	0.218322	0.391274	0.243328	0.214389	0.228276	0.19903	0.153482	0.111576	0.141052	0.102631		-0.241018	-0.279538	-0.176078	-0.017205	-0.0115993	-0.244732	-0.298638	-0.223161	0.113658	-0.33154	-0.214122	-0.152978	-0.0837559	-0.103974	-0.235766	-0.404964	-0.329497	-0.281949	-0.341539	-0.129381	-0.15912	-0.0515938	-0.173924	-0.136846
-0.104219	0.300695	0.199939	0.0717439	0.0717439	0.115557	0.21436	0.38781	0.238718	0.211646	0.224162	0.193021	0.148644	0.106923	0.136538	0.0980828		-0.239248	-0.278539	-0.173175	-0.0130479	-0.0101235	-0.240681	-0.29377	-0.219559	0.118158	-0.330221	-0.210402	-0.148489	-0.0798325	-0.102363	-0.231626	-0.401619	-0.325643	-0.279055	-0.337655	-0.123424	-0.153082	-0.0459359	-0.169554	-0.131786
-0.108141	0.300339	0.195334	0.06757	0.06757	0.112241	0.210361	0.384279	0.23399	0.208971	0.22008	0.186952	0.143664	0.102382	0.132024	0.09344		-0.237371	-0.277565	-0.170445	-0.00919679	-0.00859171	-0.236639	-0.28884	-0.215893	0.122564	-0.328926	-0.206725	-0.143953	-0.075898	-0.10085	-0.227496	-0.398237	-0.321709	-0.276169	-0.333725	-0.117455	-0.14695	-0.0403693	-0.165026	-0.126843
-0.112024	0.300019	0.19068	0.063291	0.063291	0.10891	0.206322	0.380669	0.229157	0.20635	0.216025	0.180816	0.138565	0.0978654	0.127446	0.0886493		-0.235377	-0.276612	-0.167902	-0.00565644	-0.00699695	-0.232613	-0.283863	-0.212151	0.126873	-0.327646	-0.203079	-0.139374	-0.0719068	-0.0994286	-0.223377	-0.394811	-0.317686	-0.273275	-0.32973	-0.111459	-0.140765	-0.0348622	-0.160403	-0.121942
-0.115861	0.299714	0.185988	0.0589768	0.0589768	0.105566	0.202239	0.376964	0.224227	0.203767	0.211985	0.174596	0.133402	0.0932407	0.12284	0.0837255		-0.233275	-0.275684	-0.165566	-0.00241545	-0.0053388	-0.228614	-0.278864	-0.208329	0.131088	-0.326376	-0.199449	-0.134719	-0.0677825	-0.0980794	-0.219267	-0.391342	-0.313571	-0.27035	-0.32566	-0.105439	-0.13456	-0.0294371	-0.155684	-0.117083
-0.119647	0.299395	0.181262	0.0546794	0.0546794	0.102223	0.198112	0.373147	0.21923	0.201192	0.207941	0.168294	0.128157	0.088521	0.118229	0.0787182		-0.231078	-0.274788	-0.163451	0.000543389	-0.00360686	-0.224652	-0.273864	-0.204429	0.135217	-0.325121	-0.195822	-0.12997	-0.0634719	-0.0967657	-0.215162	-0.387833	-0.309353	-0.267377	-0.321507	-0.099414	-0.128364	-0.0240412	-0.150888	-0.112254
-0.123367	0.299044	0.176505	0.050393	0.050393	0.098889	0.193942	0.369211	0.214163	0.198602	0.203881	0.161926	0.122866	0.0836586	0.113649	0.0736559		-0.228798	-0.273934	-0.161552	0.00323751	-0.00182136	-0.22074	-0.268878	-0.200446	0.13928	-0.323873	-0.192188	-0.12512	-0.058979	-0.095459	-0.211058	-0.384284	-0.30504	-0.264328	-0.317257	-0.0933985	-0.122212	-0.0186662	-0.146064	-0.107492
-0.127011	0.298646	0.171733	0.0461195	0.0461195	0.0955683	0.18973	0.365152	0.209032	0.195968	0.199799	0.155518	0.117489	0.0787927	0.109001	0.0686241		-0.226443	-0.273139	-0.159847	0.0056884	8.10665e-06	-0.216901	-0.26391	-0.196375	0.1433	-0.32262	-0.188551	-0.120155	-0.0543128	-0.0941339	-0.206953	-0.380697	-0.300639	-0.261175	-0.312891	-0.0873975	-0.116145	-0.0132079	-0.141315	-0.10283
-0.130581	0.298162	0.166925	0.041933	0.041933	0.0922604	0.185479	0.360969	0.203852	0.193258	0.195684	0.149061	0.112021	0.0739363	0.104358	0.0636418		-0.224025	-0.272423	-0.158306	0.00792074	0.0018694	-0.213147	-0.258952	-0.192221	0.147284	-0.321388	-0.184901	-0.115108	-0.0494396	-0.092774	-0.202844	-0.377072	-0.296152	-0.257897	-0.308392	-0.0814388	-0.110149	-0.00769262	-0.136612	-0.098249
-0.134085	0.297597	0.162083	0.0378918	0.0378918	0.0889642	0.181195	0.356665	0.198646	0.19044	0.191518	0.142577	0.106492	0.0691273	0.0997333	0.0586423		-0.221555	-0.271796	-0.156851	0.00996156	0.00371255	-0.209474	-0.253996	-0.187993	0.151236	-0.320131	-0.181229	-0.109993	-0.0443477	-0.0913683	-0.198725	-0.373411	-0.291573	-0.254482	-0.30375	-0.0755222	-0.104232	-0.00215562	-0.131883	-0.093788
-0.137532	0.296931	0.157225	0.0340365	0.0340365	0.085694	0.176884	0.352248	0.193441	0.18748	0.187282	0.136061	0.100898	0.0644045	0.0951841	0.0535801		-0.219046	-0.271271	-0.155448	0.0118422	0.00550899	-0.205885	-0.249046	-0.183704	0.155157	-0.318841	-0.177526	-0.104808	-0.0390455	-0.089897	-0.194592	-0.36972	-0.286894	-0.250926	-0.298959	-0.0696516	-0.0983624	0.00337361	-0.127023	-0.0894676
-0.140937	0.296149	0.152375	0.0303951	0.0303951	0.0824613	0.172554	0.347724	0.188256	0.18436	0.182962	0.129486	0.0952301	0.0597705	0.0906558	0.0485192		-0.216505	-0.270859	-0.15409	0.0135944	0.0072625	-0.202376	-0.244103	-0.179366	0.15904	-0.317504	-0.173782	-0.0995457	-0.0335527	-0.0883479	-0.190438	-0.366003	-0.282109	-0.247223	-0.294013	-0.063831	-0.0926193	0.00885421	-0.122026	-0.0851982
-0.144312	0.295235	0.147536	0.0269432	0.0269432	0.0792662	0.168212	0.343103	0.183111	0.181067	0.178542	0.122859	0.0895162	0.0551193	0.0860924	0.043418		-0.21393	-0.270588	-0.152749	0.0152413	0.0088992	-0.198949	-0.239152	-0.174984	0.16288	-0.316106	-0.169992	-0.0942141	-0.0279309	-0.0867231	-0.186257	-0.362264	-0.277212	-0.243371	-0.288908	-0.0580286	-0.0870397	0.0141853	-0.116989	-0.0809565
-0.147658	0.294186	0.142676	0.0236474	0.0236474	0.0761145	0.163874	0.338402	0.178016	0.177602	0.174015	0.116175	0.08373	0.0505118	0.0814561	0.0383416		-0.211317	-0.270464	-0.151405	0.0167957	0.010407	-0.195608	-0.234187	-0.170553	0.166678	-0.314624	-0.166166	-0.0888624	-0.022248	-0.0850181	-0.182038	-0.3585	-0.272199	-0.239365	-0.283638	-0.052222	-0.0816431	0.0194569	-0.112016	-0.0766341
-0.150978	0.293	0.137783	0.0204836	0.0204836	0.0730082	0.159551	0.333636	0.172982	0.173974	0.169374	0.109402	0.0779038	0.0459427	0.0768357	0.0333614		-0.208659	-0.270481	-0.150058	0.0182731	0.0117678	-0.192362	-0.229198	-0.166074	0.170433	-0.313035	-0.162325	-0.0835172	-0.0165613	-0.0832313	-0.177775	-0.354702	-0.267068	-0.235201	-0.278202	-0.0464016	-0.0763858	0.0247412	-0.107122	-0.0721608
-0.154275	0.291675	0.132888	0.017424	0.017424	0.0699407	0.155256	0.328814	0.167989	0.170187	0.164613	0.102524	0.0720675	0.0413983	0.0723129	0.0284303		-0.20595	-0.270635	-0.1487	0.019689	0.0130114	-0.189218	-0.224164	-0.161553	0.17414	-0.31132	-0.15846	-0.0781576	-0.0109271	-0.0813664	-0.173461	-0.350874	-0.261838	-0.230886	-0.272601	-0.0405945	-0.0711586	0.0301257	-0.102295	-0.0674913
-0.157545	0.290211	0.128006	0.0144633	0.0144633	0.0669089	0.151003	0.323939	0.163026	0.166248	0.159727	0.095543	0.0662054	0.0368469	0.0677888	0.0235173		-0.203196	-0.270927	-0.147324	0.02105	0.0141453	-0.186185	-0.219064	-0.156998	0.177799	-0.309468	-0.154563	-0.0727874	-0.00536285	-0.0794186	-0.169092	-0.347017	-0.256517	-0.226429	-0.26684	-0.0348169	-0.0659223	0.0356305	-0.0975518	-0.0626667
-0.160774	0.288605	0.123158	0.0115597	0.0115597	0.0639081	0.146804	0.319016	0.158091	0.162178	0.154711	0.0884804	0.0603085	0.0321313	0.0632581	0.0186234		-0.200404	-0.271359	-0.145924	0.0223659	0.0151683	-0.183268	-0.213891	-0.152417	0.181414	-0.307472	-0.150628	-0.0674102	6.5415e-05	-0.0773807	-0.164664	-0.34313	-0.25111	-0.221828	-0.260928	-0.0290797	-0.0606513	0.0410906	-0.0928939	-0.0576325
-0.163961	0.286857	0.118372	0.00867893	0.00867893	0.0609296	0.142666	0.314045	0.153181	0.157977	0.149561	0.0813982	0.0544259	0.027158	0.0587141	0.0137932		-0.197576	-0.271927	-0.144507	0.0236507	0.0160786	-0.180472	-0.208634	-0.147816	0.184974	-0.30533	-0.146652	-0.0620268	0.00531691	-0.075245	-0.160182	-0.339214	-0.24562	-0.217103	-0.254877	-0.0233875	-0.055338	0.0463587	-0.0882952	-0.0524523
-0.167116	0.284967	0.113671	0.00577123	0.00577123	0.0579667	0.138594	0.309025	0.148295	0.153644	0.144273	0.0742997	0.048505	0.0220184	0.0541649	0.00904742		-0.194721	-0.272618	-0.14309	0.0249106	0.0169741	-0.177797	-0.203279	-0.143205	0.188463	-0.303045	-0.142621	-0.056649	0.0103435	-0.0730005	-0.155649	-0.335269	-0.240049	-0.212278	-0.248701	-0.0177452	-0.0500285	0.0514342	-0.0837781	-0.0471671
-0.170247	0.282932	0.109083	0.00281314	0.00281314	0.0550207	0.134587	0.303954	0.143432	0.14918	0.138836	0.0672242	0.0425763	0.0168824	0.0496166	0.00437988		-0.19185	-0.273429	-0.141684	0.0261426	0.0178353	-0.175249	-0.197823	-0.138592	0.191862	-0.300619	-0.138516	-0.0512886	0.0151177	-0.0706314	-0.151077	-0.331294	-0.234397	-0.207373	-0.242425	-0.0121387	-0.0446768	0.056443	-0.0793468	-0.0417827
-0.173364	0.28076	0.104623	-0.000212116	-0.000212116	0.0520987	0.130644	0.298832	0.138591	0.144597	0.133243	0.0601814	0.0366831	0.0118051	0.0451037	-0.000335483		-0.188977	-0.274348	-0.140298	0.0273425	0.018649	-0.172841	-0.192268	-0.133977	0.195153	-0.298048	-0.134326	-0.0459676	0.0196204	-0.0681219	-0.146475	-0.327292	-0.228665	-0.202392	-0.23607	-0.00657314	-0.0392443	0.0614072	-0.0749669	-0.0364872
-0.17647	0.278451	0.100298	-0.00334307	-0.00334307	0.0492018	0.12676	0.293656	0.133771	0.139913	0.127504	0.0531877	0.0308148	0.00682448	0.0406124	-0.0051298		-0.186114	-0.275381	-0.138938	0.0285074	0.0194096	-0.170588	-0.186621	-0.129361	0.198328	-0.295334	-0.13006	-0.0407079	0.0238186	-0.0654709	-0.141854	-0.323266	-0.222854	-0.197333	-0.229648	-0.00102948	-0.0337131	0.0663	-0.0706108	-0.0313392
-0.179572	0.276007	0.0961146	-0.00660921	-0.00660921	0.0463295	0.122936	0.288425	0.128979	0.135144	0.121629	0.0462443	0.0249597	0.00190066	0.0361536	-0.00999727		-0.183272	-0.276521	-0.137613	0.0296344	0.0201395	-0.168482	-0.180892	-0.124744	0.201375	-0.292476	-0.125732	-0.0355218	0.0276863	-0.0626867	-0.137219	-0.31922	-0.216956	-0.192202	-0.223169	0.00448081	-0.0280904	0.0710817	-0.0661941	-0.0263916
-0.182684	0.273411	0.0920661	-0.0100121	-0.0100121	0.0434824	0.119171	0.283142	0.124213	0.130295	0.115637	0.0393222	0.0190995	-0.00300733	0.0317086	-0.014796		-0.180453	-0.277711	-0.136345	0.030725	0.0208217	-0.16651	-0.175094	-0.120119	0.204279	-0.289498	-0.121348	-0.0304249	0.0312237	-0.0597835	-0.132575	-0.315154	-0.210972	-0.187016	-0.216643	0.00993489	-0.0223458	0.075621	-0.0616491	-0.0215289
-0.185812	0.270661	0.0881375	-0.0135433	-0.0135433	0.040653	0.115469	0.277809	0.119469	0.125391	0.109545	0.0324012	0.0132154	-0.00779964	0.0272001	-0.0194299		-0.177647	-0.278916	-0.135141	0.031774	0.0214041	-0.164653	-0.169231	-0.115475	0.207033	-0.286409	-0.116924	-0.0254232	0.0344416	-0.0567852	-0.127921	-0.311069	-0.204904	-0.181772	-0.210074	0.0153351	-0.0165206	0.0799195	-0.0570789	-0.0166933
-0.188952	0.26777	0.0843233	-0.0171922	-0.0171922	0.0378197	0.111829	0.272429	0.114745	0.12046	0.103372	0.0254762	0.00728903	-0.012594	0.0226902	-0.0238023		-0.174849	-0.280097	-0.134019	0.0328244	0.0219073	-0.162891	-0.163312	-0.110808	0.209644	-0.28321	-0.112489	-0.0205027	0.0373541	-0.0537287	-0.123256	-0.306965	-0.19875	-0.17647	-0.203471	0.0206875	-0.0106691	0.084035	-0.0524953	-0.0118659
-0.192091	0.264753	0.0806211	-0.0209348	-0.0209348	0.034963	0.108243	0.267007	0.110036	0.115518	0.0971251	0.0185539	0.00133851	-0.0173415	0.0182865	-0.0278723		-0.172068	-0.281213	-0.132973	0.0337991	0.0223655	-0.161211	-0.157353	-0.106111	0.212127	-0.279904	-0.108045	-0.0156345	0.0399898	-0.0506459	-0.118586	-0.302841	-0.192515	-0.171125	-0.196849	0.0260171	-0.00479753	0.0881365	-0.0478894	-0.00721419
-0.195236	0.26162	0.0770031	-0.0247206	-0.0247206	0.0321022	0.104697	0.261545	0.105331	0.110578	0.0908162	0.011659	-0.00465985	-0.022023	0.0140106	-0.0316502		-0.169327	-0.282229	-0.13202	0.0346989	0.0227484	-0.159594	-0.151354	-0.101372	0.214494	-0.276503	-0.103603	-0.010812	0.0423989	-0.0476281	-0.113919	-0.298692	-0.186207	-0.165753	-0.190216	0.0313451	0.00102974	0.0924062	-0.043271	-0.0027683
