# Supplementary material for: A striatal interneuron circuit for continuous target pursuit
Source: Nat Commun. 2019 Jun 20;10:2715. doi: 10.1038/s41467-019-10716-w (PMC6586681; doi:10.1038/s41467-019-10716-w)
Supplement: Supplementary file 7 — Source Data [file 41467_2019_10716_MOESM7_ESM.zip › Figure2g,h,i.xlsx]

## Sheet: Figure2g
Distance	Velocity	Acceleration	Reward
0.0665936	0.80867	0.255111	0.0103181
0.00541558	0.676127	0.151621	0.0151557
0.261141	0.815139	0.000633944	0.0135508
0.00502995	0.875307	0.0158615	0.00286308
2.42566e-06	0.643748	0.0208156	0.000667807
0.222486	0.589013	0.371689	0.00112195
0.588008	0.81729	0.437922	1.27175e-05
0.510838	0.877185	0.272881	0.000110153
0.0956625	0.744513	0.0656033	8.17915e-05
0.546097	0.719838	0.452052	1.2239e-05
0.628202	0.678149	0.150557	0.00141095
0.480951	0.811051	0.175279	0.00248106
0.177328	0.634739	0.545047	0.00324135
0.450804	0.720463	0.48094	0.00140867
0.486928	0.652349	0.102164	0.0041299
0.64242	0.846249	0.34458	0.000200052
0.0630604	0.628666	0.0592416	8.40384e-05
0.000542255	0.575187	0.501958	0.00919298
0.1224	0.686532	0.26453	0.000400856
0.466834	0.71561	0.21784	6.52819e-06
0.538336	0.768967	0.260856	0.00348611
0.000317998	0.650081	0.0112188	6.77544e-05
0.24733	0.712935	0.0126897	0.000634665
0.0400515	0.82662	0.015616	0.00111701
0.149541	0.696433	0.55743	0.000386435
0.682896	0.754319	0.156766	0.0131977
0.485949	0.83209	0.088557	3.65477e-05
0.25079	0.604288	0.17525	0.00279522
0.462719	0.777793	0.14866	0.00362539
0.167082	0.7431	0.000457094	0.0220261
0.0341493	0.83209	0.00724144	2.01403e-06
0.0409741	0.784886	0.504366	0.0241043
0.448612	0.72277	0.0039062	4.80381e-05
0.293729	0.820194	0.000163455	0.00108552
0.391151	0.930695	0.44023	9.83575e-05
0.0704152	0.794036	0.0860421	8.54763e-05
0.444478	0.729406	0.0259485	0.000125507
0.291031	0.57219	0.00542855	0.000137397
0.0073516	0.660485	0.390737	0.00289363
0.0287068	0.673935	0.421896	0.0017322
0.00123024	0.756859	0.0226951	0.000304869
0.389212	0.725107	0.149186	0.00329244
0.165675	0.756916	0.161664	0.00315449
0.215718	0.777671	0.388464	0.00131789
0.00552563	0.727276	0.00091227	0.0543254
0.0297991	0.727906	0.0339945	0.029399
0.412739	0.596393	0.0918615	0.0714944
0.0352125	0.596011	0.000358279	0.162091
0.319251	0.658115	0.00885444	0.0136286
0.0752041	0.782527	0.0326779	0.0939898
0.338645	0.831538	0.528793	0.011323
0.000927801	0.618557	0.0594313	0.00182514
0.659808	0.71228	0.312038	0.000161002
0.506369	0.719813	0.0282969	2.6333e-05
0.701854	0.757222	0.00356918	0.00104669
0.624798	0.809575	0.673107	0.00338577
0.550901	0.796088	0.202975	0.000296755
0.598402	0.741408	0.134755	0.00175924
0.67459	0.855863	0.416928	7.52782e-05
0.198936	0.646039	0.60364	0.000605756
0.0766259	0.733092	0.429879	1.46436e-05
0.0251654	0.702842	0.000115789	0.00369253
0.111375	0.673288	0.0969026	0.00621185
0.646559	0.73893	0.37115	0.00148455
0.514618	0.666938	0.000708546	0.00171594
0.0110648	0.79646	0.00310078	0.000809795
0.618098	0.787571	0.00335732	0.0649291
0.0291127	0.692859	0.228288	0.0576926
0.676781	0.79317	0.096113	0.0916842
0.216978	0.77833	0.113675	0.00105262
0.132139	0.649271	0.160581	0.0455477
0.0130251	0.833683	0.333087	0.0736491
0.22825	0.779484	0.0763327	0.0129883
0.723309	0.664579	0.08002	0.0123538
0.179447	0.666184	0.142035	8.6621e-05
0.0179339	0.664926	0.120207	0.00908492
0.048874	0.595357	0.0301835	0.0630905
0.374267	0.81171	0.183886	0.00171806
0.601147	0.663584	0.0575411	0.0137933
0.0941729	0.654566	0.233257	0.000789114
0.621954	0.675609	0.0573442	0.0292062
0.372983	0.822931	0.00658059	0.000290898
0.626768	0.72278	0.000211773	5.50953e-05
0.00165496	0.745638	0.205684	3.52175e-05
0.195544	0.64979	0.211466	0.0186285
0.0780585	0.678988	0.153393	0.0850879
0.538813	0.56987	0.017205	0.019017
0.237956	0.641962	0.0233744	0.00192214
0.611619	0.829866	0.081535	0.0130123
0.0371995	0.666842	0.120859	0.000268434
0.0716253	0.671672	0.014325	0.00378583
0.529962	0.711866	0.0640102	2.86713e-05
0.279174	0.807231	0.0100543	0.0292679
0.556348	0.665683	0.244286	0.00487205
0.394834	0.770159	0.15514	0.00171407
0.283649	0.669074	0.0521167	0.0164721
0.399418	0.614482	0.264978	0.00184853
0.637834	0.663298	0.255214	0.00394761
0.00983671	0.686139	0.249935	0.000342196
0.207203	0.69181	0.597911	0.000664596
0.149327	0.854994	0.786119	8.1014e-05
0.58038	0.846279	0.0450605	0.0345329
0.175542	0.880305	0.0443396	0.0547845
0.0265387	0.640082	0.135265	0.00113118
0.0825331	0.668993	0.00989843	0.0446755
0.0715547	0.723501	0.0407097	0.000592402
0.0369125	0.819328	0.424968	0.000968932
0.252738	0.811742	0.32673	0.00156578
0.478168	0.657494	0.308153	0.00742374
0.793464	0.879765	0.0254485	0.000790384
0.696866	0.922028	0.0156197	0.000194965
0.405022	0.644909	0.388655	0.000166867
0.375636	0.707999	0.150447	0.000382967
0.0869841	0.651066	0.147881	0.000839281
0.0124466	0.755846	0.222977	3.05475e-05
0.255632	0.797862	0.0209606	0.000619076

## Sheet: Figure2 h,i
	Left							Right
	Following			Not following					Following			Not following
velocity	mean	sd	N	mean	sd	N		velocity	mean	sd	N	mean	sd	N
0.95	-0.94784	0.451072	59	0.0403597	1.52609	59		0.95	1.56017	0.760491	57	0.266949	1.52171	57
0.85	-0.997302	0.434224	59	-0.00895312	1.17254	59		0.85	1.50936	0.578696	57	0.357707	1.50578	57
0.75	-0.898541	0.337209	59	-0.137598	1.09496	59		0.75	1.07818	0.618278	57	0.3883	1.16738	57
0.65	-0.857362	0.371825	59	-0.0995285	0.931315	59		0.65	1.20815	0.587876	57	0.153152	0.94084	57
0.55	-0.788114	0.346248	59	-0.0808939	0.83136	59		0.55	0.927203	0.476061	57	0.149241	0.634573	57
0.45	-0.777936	0.269301	59	-0.182505	0.653822	59		0.45	0.780707	0.468017	57	0.172756	0.800714	57
0.35	-0.6549	0.374102	59	-0.204727	0.582857	59		0.35	0.432729	0.437428	57	0.177154	0.723091	57
0.25	-0.588051	0.339249	59	-0.187033	0.572214	59		0.25	0.185853	0.45429	57	0.000228459	0.630351	57
0.15	-0.485445	0.399094	59	-0.180197	0.740546	59		0.15	-0.00272351	0.442001	57	0.0873793	0.630398	57
0.05	-0.368777	0.424513	59	-0.37803	0.826187	59		0.05	-0.268466	0.346227	57	-0.170895	0.742994	57
-0.05	-0.168202	0.47472	59	-0.288648	0.731563	59		-0.05	-0.430704	0.351899	57	-0.322058	0.730965	57
-0.15	0.00559069	0.41729	59	0.0238729	0.712153	59		-0.15	-0.568074	0.308345	57	-0.175287	0.602261	57
-0.25	0.179845	0.424816	59	0.161422	0.770856	59		-0.25	-0.635813	0.276719	57	-0.200796	0.617328	57
-0.35	0.380088	0.387471	59	0.203748	0.699532	59		-0.35	-0.697114	0.38251	57	-0.217805	0.656079	57
-0.45	0.646659	0.407421	59	0.228963	0.703058	59		-0.45	-0.742457	0.331167	57	-0.256978	0.674538	57
-0.55	0.834042	0.483999	59	0.380578	0.999158	59		-0.55	-0.824855	0.288079	57	-0.0521863	0.797852	57
-0.65	1.19204	0.550637	59	0.0476441	0.956503	59		-0.65	-0.804967	0.358067	57	-0.133998	0.937482	57
-0.75	1.25624	0.58373	59	0.258153	1.15207	59		-0.75	-0.82799	0.437978	57	-0.17855	1.0253	57
-0.85	1.46768	0.642827	59	0.538631	1.40193	59		-0.85	-0.879417	0.393507	57	-0.138078	1.21073	57
-0.95	1.57028	0.841957	59	-0.135256	1.28367	59		-0.95	-0.999767	0.575617	57	0.093763	1.58775	57
