# Supplementary material for: A striatal interneuron circuit for continuous target pursuit
Source: Nat Commun. 2019 Jun 20;10:2715. doi: 10.1038/s41467-019-10716-w (PMC6586681; doi:10.1038/s41467-019-10716-w)
Supplement: Supplementary file 7 — Source Data [file 41467_2019_10716_MOESM7_ESM.zip › Figure3g,h,i.xlsx]

## Sheet: Figure3g
Distance	Velocity	Acceleration	Reward
0.852314	0.155783	0.321537	0.00130798
0.958965	0.486128	0.266568	0.00478302
0.722224	0.19955	0.317982	0.0141953
0.778542	0.259447	0.275984	0.000557224
0.742066	0.0975706	0.433011	0.000462073
0.812636	0.596142	0.00415032	0.010479
0.810531	0.145551	0.00391369	0.00116169
0.932478	0.00368123	0.0534308	6.23866e-05
0.833551	0.103247	0.288028	0.000186752
0.717319	0.691315	0.384038	0.00057671
0.929961	0.550511	0.505434	0.00425875
0.801845	0.469213	0.0378066	0.00892695
0.850832	0.364697	0.0749204	0.0435853
0.764723	0.0455327	0.740002	0.00227899
0.777099	0.728719	0.427791	0.0106488
0.846757	0.238798	0.000834074	0.00142451
0.952131	0.585806	0.354859	0.000498098
0.884495	0.486781	0.222343	0.0371493
0.852462	0.697415	0.0330032	0.0211487
0.829828	0.127877	0.564445	0.0409883
0.810084	0.680072	0.530383	0.00439597
0.852597	0.274004	0.326089	0.000242591
0.776567	0.412284	0.570013	0.00562258
0.822929	0.364995	0.468456	6.20515e-05
0.856823	0.619294	0.0268338	0.100687
0.803539	0.0347947	0.0213488	0.0738317
0.683806	0.19722	0.385329	0.0481885
0.863098	0.342685	0.0722893	9.79591e-06
0.849917	0.704422	0.802468	0.00120987
0.838143	0.24331	0.662547	4.89317e-07
0.687062	0.425852	0.27274	0.00259788
0.814484	0.447815	0.0127994	5.74633e-05
0.913829	0.297793	0.331623	0.000144243
0.726981	0.0257107	0.351366	0.00181066
0.708805	0.081019	0.432266	0.000182374
0.901271	0.388259	0.358479	0.00235561
0.933435	0.375426	0.568433	0.000219536
0.748106	0.455441	0.378085	0.00325183
0.88814	0.114827	0.645725	0.00191373
0.849657	0.650902	0.100647	0.0450977
0.751028	0.00429009	0.150545	0.000584296
0.795687	0.144756	0.468681	0.00327957
0.720086	0.667734	0.0364493	0.00485086
0.885348	0.734043	0.272994	0.00368839
0.772252	0.391942	0.0144722	0.0208182
0.749796	0.502033	0.105736	0.0244588
0.897268	0.862115	0.0383414	0.00166206
0.819867	0.771873	0.808726	0.00446277
0.783424	1.9321e-10	0.0141087	0.000145455
0.881272	0.000114474	0.182207	0.00160038
0.838981	0.560748	0.270463	0.0281249
0.000927801	0.618557	0.0594313	0.00182514
0.659808	0.71228	0.312038	0.000161002
0.506369	0.719813	0.0282969	2.6333e-05
0.701854	0.757222	0.00356918	0.00104669
0.624798	0.809575	0.673107	0.00338577
0.550901	0.796088	0.202975	0.000296755
0.598402	0.741408	0.134755	0.00175924
0.67459	0.855863	0.416928	7.52782e-05
0.198936	0.646039	0.60364	0.000605756
0.0766259	0.733092	0.429879	1.46436e-05
0.0251654	0.702842	0.000115789	0.00369253
0.111375	0.673288	0.0969026	0.00621185
0.646559	0.73893	0.37115	0.00148455
0.514618	0.666938	0.000708546	0.00171594
0.0110648	0.79646	0.00310078	0.000809795
0.618098	0.787571	0.00335732	0.0649291
0.0291127	0.692859	0.228288	0.0576926
0.676781	0.79317	0.096113	0.0916842
0.216978	0.77833	0.113675	0.00105262
0.132139	0.649271	0.160581	0.0455477
0.0130251	0.833683	0.333087	0.0736491
0.22825	0.779484	0.0763327	0.0129883
0.723309	0.664579	0.08002	0.0123538
0.179447	0.666184	0.142035	8.6621e-05
0.0179339	0.664926	0.120207	0.00908492
0.048874	0.595357	0.0301835	0.0630905
0.374267	0.81171	0.183886	0.00171806
0.601147	0.663584	0.0575411	0.0137933
0.0941729	0.654566	0.233257	0.000789114
0.621954	0.675609	0.0573442	0.0292062
0.372983	0.822931	0.00658059	0.000290898
0.626768	0.72278	0.000211773	5.50953e-05
0.00165496	0.745638	0.205684	3.52175e-05
0.195544	0.64979	0.211466	0.0186285
0.0780585	0.678988	0.153393	0.0850879
0.538813	0.56987	0.017205	0.019017
0.237956	0.641962	0.0233744	0.00192214
0.611619	0.829866	0.081535	0.0130123
0.0371995	0.666842	0.120859	0.000268434
0.0716253	0.671672	0.014325	0.00378583
0.529962	0.711866	0.0640102	2.86713e-05
0.279174	0.807231	0.0100543	0.0292679
0.556348	0.665683	0.244286	0.00487205
0.394834	0.770159	0.15514	0.00171407
0.283649	0.669074	0.0521167	0.0164721
0.399418	0.614482	0.264978	0.00184853
0.637834	0.663298	0.255214	0.00394761
0.00983671	0.686139	0.249935	0.000342196
0.207203	0.69181	0.597911	0.000664596
0.149327	0.854994	0.786119	8.1014e-05
0.58038	0.846279	0.0450605	0.0345329
0.175542	0.880305	0.0443396	0.0547845
0.0265387	0.640082	0.135265	0.00113118
0.0825331	0.668993	0.00989843	0.0446755
0.0715547	0.723501	0.0407097	0.000592402
0.0369125	0.819328	0.424968	0.000968932
0.252738	0.811742	0.32673	0.00156578
0.478168	0.657494	0.308153	0.00742374
0.793464	0.879765	0.0254485	0.000790384
0.696866	0.922028	0.0156197	0.000194965
0.405022	0.644909	0.388655	0.000166867
0.375636	0.707999	0.150447	0.000382967
0.0869841	0.651066	0.147881	0.000839281
0.0124466	0.755846	0.222977	3.05475e-05
0.255632	0.797862	0.0209606	0.000619076

## Sheet: Figure3 h,i
	Left							Right
	Following			Not following					Following			Not following
distance	mean	sd	N	mean	sd	N		distance	mean	sd	N	mean	sd	N		10
0.95	-1.37151	0.600024	20	0.216496	1.34617	20		0.95	1.39889	0.63931	31	-0.0243305	1.45833	31
0.85	-1.18146	0.488608	20	-0.212861	1.31461	20		0.85	1.05476	0.487183	31	0.15513	1.26086	31
0.75	-1.15887	0.331605	20	-0.712894	0.906684	20		0.75	1.08145	0.467475	31	0.28237	0.949705	31
0.65	-1.12136	0.194948	20	-0.307241	0.794141	20		0.65	1.06645	0.395409	31	0.0726607	0.904128	31
0.55	-0.866568	0.402383	20	-0.209634	0.948818	20		0.55	0.990867	0.387556	31	0.0176125	0.801884	31
0.45	-0.786928	0.296474	20	0.070428	0.754989	20		0.45	0.810316	0.405132	31	0.0354478	0.689134	31
0.35	-0.660583	0.439819	20	0.00243276	0.942397	20		0.35	0.588002	0.418503	31	-0.156815	0.593121	31
0.25	-0.5399	0.347782	20	-0.0280043	0.865778	20		0.25	0.483913	0.383499	31	0.096859	0.677569	31
0.15	-0.263263	0.278591	20	0.161969	0.625767	20		0.15	0.25978	0.432839	31	0.104913	0.544001	31
0.05	0.0328737	0.48641	20	0.19598	0.632653	20		0.05	0.0866809	0.392119	31	-0.0634294	0.650299	31
-0.05	0.189627	0.299471	20	0.416419	0.583469	20		-0.05	-0.148066	0.413568	31	-0.00228582	0.537582	31
-0.15	0.390554	0.342862	20	0.312609	1.06328	20		-0.15	-0.193655	0.387671	31	-0.0382597	0.755448	31
-0.25	0.463037	0.31025	20	0.133176	1.04247	20		-0.25	-0.407397	0.394799	31	0.0188114	0.549853	31
-0.35	0.494994	0.419383	20	0.230486	0.704001	20		-0.35	-0.571921	0.39744	31	-0.21067	0.719851	31
-0.45	0.713351	0.406143	20	0.16628	0.809943	20		-0.45	-0.767001	0.335105	31	-0.0798793	0.807085	31
-0.55	0.958178	0.335919	20	-0.1746	0.747065	20		-0.55	-0.905674	0.341982	31	-0.19589	1.00559	31
-0.65	0.849161	0.526093	20	0.0639673	0.993791	20		-0.65	-0.961433	0.346311	31	-0.0981468	1.13552	31
-0.75	1.07691	0.382691	20	0.038715	1.17672	20		-0.75	-1.10146	0.406378	31	0.197865	1.29021	31
-0.85	1.33476	0.456889	20	-0.31269	0.989714	20		-0.85	-1.37859	0.375363	31	-0.35539	1.33416	31
-0.95	1.44699	0.522796	20	-0.0510339	1.4503	20		-0.95	-1.38592	0.485039	31	0.243427	1.72373	31
