# Supplementary material for: A striatal interneuron circuit for continuous target pursuit
Source: Nat Commun. 2019 Jun 20;10:2715. doi: 10.1038/s41467-019-10716-w (PMC6586681; doi:10.1038/s41467-019-10716-w)
Supplement: Supplementary file 7 — Source Data [file 41467_2019_10716_MOESM7_ESM.zip › Figure4d,e,f,j,k,i.xlsx]

## Sheet: Figure4d
Distance	Velocity	Acceleration	Reward
0.777099	0.728719	0.427791	0.0106488
0.846757	0.238798	0.000834074	0.00142451
0.952131	0.585806	0.354859	0.000498098
0.884495	0.486781	0.222343	0.0371493
0.852462	0.697415	0.0330032	0.0211487
0.829828	0.127877	0.564445	0.0409883
0.751028	0.00429009	0.150545	0.197904
0.772252	0.391942	0.0144722	0.0208182
0.749796	0.502033	0.105736	0.0244588
0.819867	0.771873	0.808726	0.00446277
0.783424	1.9321e-10	0.0141087	0.000145455

## Sheet: Figure4e
Distance	Not following
0.777099	0.0112692
0.846757	0.0796626
0.952131	0.0511411
0.884495	0.0099873
0.852462	0.0030369
0.829828	0.489899
0.751028	0.197904
0.772252	0.200185
0.749796	0.185734
0.819867	0.168034
0.783424	0.610733

## Sheet: Figure4f
distance	Left							distance	Right
0.95	-1.54659	-0.983567	-1.48663	-0.882709	-1.22947	-1.68896		0.95	2.08553	2.16915	1.82483	1.64386	2.12597
0.85	-2.0289	-1.0925	-1.48994	-1.05093	-1.29329	-1.37901		0.85	1.81569	1.24674	1.00602	1.11911	1.24185
0.75	-1.46898	-0.843348	-1.26373	-1.25978	-1.26873	-1.28239		0.75	1.38984	1.63268	1.99501	1.21076	0.200131
0.65	-1.04113	-1.12388	-0.804731	-1.17812	-1.25914	-1.47956		0.65	1.05448	1.74415	1.7571	1.33655	0.574692
0.55	-0.749161	-0.897931	-1.36684	-1.16718	-1.1529	-1.30989		0.55	0.322907	0.654588	0.882101	0.993285	0.883022
0.45	-0.674174	-0.497975	-0.868479	-1.10688	-1.1083	-0.702212		0.45	0.741935	0.75445	0.788682	-0.0878214	1.17553
0.35	-0.296262	-0.263239	-0.383928	-1.00634	-0.808847	-0.533637		0.35	-0.45331	-0.0458063	-0.061851	0.373895	1.10174
0.25	-0.0917438	-0.546834	-0.489404	-0.74269	-0.663009	-0.388782		0.25	0.19445	-0.351951	-0.406657	0.805266	0.42619
0.15	0.174899	-1.07155	-0.20557	-0.133658	-0.374394	0.0989338		0.15	0.0818581	-0.180258	-0.150664	0.514289	0.394568
0.05	0.602696	-0.591939	0.0825965	0.0969211	0.353829	0.351784		0.05	-0.373506	-0.273859	-0.20257	-0.207461	0.0425546
-0.05	0.695565	0.0367102	0.0860945	0.184442	0.325608	0.753893		-0.05	-0.856783	-0.551438	-0.539602	-0.129119	-0.0937459
-0.15	0.684198	-0.243344	0.45793	0.354099	0.799823	0.813242		-0.15	-0.112768	-0.655262	-0.700292	0.123436	-0.296459
-0.25	0.763234	0.214036	0.271976	0.63573	0.598616	1.07835		-0.25	-0.533561	-0.579838	-0.559653	-0.844149	-0.892545
-0.35	0.386222	-0.0296	0.438736	0.737983	1.13272	0.391799		-0.35	0.100923	-0.682247	-0.753781	-0.0172386	-1.16464
-0.45	0.20904	0.696677	0.745466	0.823731	1.24399	0.914058		-0.45	-1.1812	-1.06488	-1.05241	-1.052	-0.511152
-0.55	0.62962	0.695756	1.12978	0.642507	0.970179	0.953088		-0.55	-0.329948	-0.789418	-0.838279	-1.69084	-1.51169
-0.65	0.612919	1.48413	1.49812	0.27541	0.976638	0.672761		-0.65	-0.885455	-0.805314	-0.937866	-0.315744	-0.985729
-0.75	0.37303	1.77585	0.793433	1.51799	0.864561	0.728061		-0.75	-0.448728	-0.503642	-0.501289	-1.36553	-0.252059
-0.85	0.582342	1.39333	1.39991	1.81761	1.35641	1.41904		-0.85	-1.70785	-1.11551	-1.05176	-1.45303	-1.24298
-0.95	2.18318	1.88922	1.4552	1.44186	0.535691	0.589439		-0.95	-0.904495	-0.602328	-0.497058	-0.957504	-1.21524

## Sheet: Figure4j
Distance	Velocity	Acceleration	Reward
0.942412	0.754016	0.0187062	0.0150423
0.928657	0.403756	0.0832037	0.0179255
0.836824	0.272119	0.0956085	0.0380199
0.895846	0.339581	0.16931	0.0152488
0.848125	0.126136	0.0862933	0.0988561
0.767333	0.156429	0.0190543	0.0507781
0.812671	0.715769	0.198747	0.00548491
0.906183	0.559126	0.286954	0.012344
0.75406	0.0587745	0.314401	0.0113839
0.728267	0.207988	0.101956	0.0225623
0.801374	0.412282	0.0998741	0.154785
0.883551	0.0693681	0.0883452	0.0273544
0.810783	0.230868	0.00854273	0.23915
0.791095	0.00984428	0.00233738	0.123624
0.822738	0.133521	0.00149224	0.0799374
0.850925	0.617305	0.0115118	0.0669677
0.650744	0.0548552	0.200331	0.123996
0.660636	0.0166968	0.203881	0.207996
0.683418	0.0121495	0.359138	0.00336308

## Sheet: Figure4k
Distance	Not following
0.942412	0.15264
0.928657	0.00935808
0.836824	0.0499985
0.895846	0.0226782
0.848125	0.197434
0.767333	0.154025
0.812671	0.00434421
0.906183	0.0798714
0.75406	0.61844
0.728267	0.552049
0.801374	0.612625
0.883551	0.377363
0.810783	0.37656
0.791095	0.282618
0.822738	0.0181701
0.850925	0.0616489
0.650744	0.538518
0.660636	0.671369
0.683418	0.583502

## Sheet: Figure4i
distance	left																distance	right
-1	1.04057	1.20885	1.66284	1.6339	1.4922	0.50056	1.44101	0.9489	1.52414	0.808169	1.04495	0.993682	1.19101	1.06959	0.857979		-1	-1.51748	-1.79524	-1.65145	-1.68389
-0.666667	0.965062	1.06694	0.681692	0.678691	0.155774	0.980681	0.840198	1.082	0.0441551	0.779599	1.26927	0.684906	0.12187	0.230394	0.517771		-0.666667	-0.514769	-0.567317	-0.824295	-0.776868
-0.333333	0.439744	0.0570613	-0.141791	-0.0794052	0.55823	0.843194	-0.330592	0.11343	-0.0130478	0.0930187	0.250162	0.390917	0.906291	0.646541	0.924623		-0.333333	0.295309	0.598718	0.705471	0.557462
0.333333	-0.0877411	-0.158645	-0.519354	-0.392408	0.000172146	0.101483	0.0466715	0.189763	0.506882	0.780744	-0.834524	0.305885	-0.0351896	0.348993	0.00767962		0.333333	-0.131326	0.749049	0.712685	0.799671
0.666667	-1.12605	-1.1516	-1.01991	-1.00762	-1.14454	-0.964075	-1.23479	-0.887753	-0.649131	-1.0171	-1.0095	-0.699905	-0.668221	-0.587237	-0.665536		0.666667	0.3944	0.405347	0.409643	0.522216
1	-1.23159	-1.0226	-0.663482	-0.833155	-1.06183	-1.46184	-0.762497	-1.44634	-1.413	-1.44443	-0.72036	-1.67548	-1.51576	-1.70828	-1.64252		1	1.47386	0.609442	0.647945	0.581411
