# Supplementary material for: A striatal interneuron circuit for continuous target pursuit
Source: Nat Commun. 2019 Jun 20;10:2715. doi: 10.1038/s41467-019-10716-w (PMC6586681; doi:10.1038/s41467-019-10716-w)
Supplement: Supplementary file 7 — Source Data [file 41467_2019_10716_MOESM7_ESM.zip › Figure5c,d,e,h,i,j.xlsx]

## Sheet: Figure5c,d,e
	% time following
	TeLC									GFP
Before	42.5989	19.1867	80.3678	60.8578	69.1967	72.67	83.2822			56.7722	27.5889	21.0322	40.2578	66.8655	81.0744
After	14.7	9.13667	21.8244	24.9689	3.32111	28.9678	4.13556			32.95	29.4667	25.5133	41.9355	56.4922	30.5389
	distance
	TeLC									GFP
Before	17.0119	17.9681	7.14289	9.84483	5.55882	8.6052	6.61913			12.1704	12.993	12.1225	13.1006	9.71551	11.6367
After	21.2275	21.0904	17.0332	11.6439	22.4794	14.9028	11.2571			15.0457	11.5294	15.4297	14.178	10.4103	12.7828
	average velocity
	TeLC									Control
Before	16.6134	17.3534	13.2066	13.1965	13.5292	12.7974	13.1551			13.8833	16.1442	14.6211	14.6492	12.6414	14.9938
After	14.5433	19.9059	14.4901	12.1783	16.2355	10.9861	21.7357			16.7228	16.1657	18.1312	15.8642	14.7716	16.8888

## Sheet: Figure5h,i,j
	% time following
	CNO									PBS
Before	78.8722	85.8089	61.9667	49.3689	67.1167	70.6133				75.94	81.9511	70.18	69.7067	76.5711	74.1289
After	56.4533	34.7133	41.9245	10.5856	52.7289	65.5244				71.82	86.4089	66.4044	73.8867	83.6656	82.9844
	distance
	CNO									PBS
Before	4.48712	5.87014	9.63717	11.052	8.68515	7.5727				5.77108	5.05495	7.1901	9.66405	7.1978	8.7232
After	6.104	10.5041	13.6201	13.1035	10.2613	9.584				5.22642	3.16339	10.6213	8.00585	5.47985	8.9265
	average velocity
	CNO									PBS
Before	12.9909	16.2476	10.5783	14.2924	17.5121	13.5912				13.2213	14.8696	12.0391	16.3032	12.3267	13.386
After	12.8321	14.4292	12.0854	11.8165	15.4271	12.1775				10.2888	8.21233	11.1356	11.7278	11.8491	11.0944
