# Supplementary material for: A striatal interneuron circuit for continuous target pursuit
Source: Nat Commun. 2019 Jun 20;10:2715. doi: 10.1038/s41467-019-10716-w (PMC6586681; doi:10.1038/s41467-019-10716-w)
Supplement: Supplementary file 7 — Source Data [file 41467_2019_10716_MOESM7_ESM.zip › Figure6c,d.xlsx]

## Sheet: Figure6c
	Control					ChR2					GtACR2
-0.5	0.203192	0.260744	0.119655	0.00423562		-0.136751	-0.0715672	-0.268518	-0.270181		0.0280267	1.10816	1.45392	0.458264	-0.262648	-0.385147
-0.49	0.208961	0.263074	0.129043	0.0126116		-0.136087	-0.0868482	-0.248795	-0.279336		0.0649047	1.02561	1.43015	0.433342	-0.268804	-0.381595
-0.48	0.215891	0.261854	0.1358	0.0201686		-0.141244	-0.0935912	-0.229657	-0.284752		0.106642	0.946254	1.4085	0.411433	-0.273144	-0.380411
-0.47	0.220768	0.258304	0.140489	0.0334546		-0.131286	-0.0968832	-0.209513	-0.29073		0.15181	0.869752	1.3852	0.393215	-0.275263	-0.379591
-0.46	0.224482	0.248827	0.142993	0.0459556		-0.117172	-0.0992212	-0.194695	-0.293563		0.200695	0.796526	1.35813	0.374512	-0.277888	-0.375948
-0.45	0.227441	0.236528	0.143253	0.0581396		-0.106406	-0.100342	-0.180514	-0.293073		0.243003	0.727859	1.3273	0.3561	-0.28031	-0.370939
-0.44	0.228064	0.223357	0.143391	0.0712356		-0.0947653	-0.0978842	-0.164091	-0.28972		0.278738	0.662184	1.29435	0.33832	-0.277484	-0.362742
-0.43	0.226583	0.210842	0.142381	0.0817586		-0.0833923	-0.0848462	-0.151808	-0.27995		0.31047	0.599074	1.2574	0.323163	-0.267896	-0.352633
-0.42	0.223008	0.197875	0.141277	0.0900286		-0.0733673	-0.0722482	-0.145438	-0.264057		0.333625	0.540094	1.21763	0.305674	-0.254674	-0.34225
-0.41	0.216275	0.180929	0.142438	0.0976666		-0.0645063	-0.0593772	-0.145387	-0.246258		0.351064	0.482255	1.17456	0.290323	-0.242563	-0.331503
-0.4	0.208704	0.161027	0.145118	0.103597		-0.0569343	-0.0473562	-0.146304	-0.223771		0.365929	0.427906	1.12913	0.27128	-0.230351	-0.321393
-0.39	0.200036	0.141779	0.14925	0.107446		-0.0434263	-0.0372092	-0.149821	-0.200879		0.377364	0.376263	1.07971	0.250099	-0.219249	-0.301448
-0.38	0.192544	0.126512	0.154408	0.110323		-0.0262523	-0.0297372	-0.152331	-0.175529		0.390228	0.332812	1.02746	0.225178	-0.196338	-0.28214
-0.37	0.187262	0.108967	0.158119	0.112606		-0.0142653	-0.0276222	-0.15205	-0.142513		0.401949	0.291284	0.971683	0.194669	-0.166262	-0.264289
-0.36	0.181952	0.0921295	0.160397	0.112213		-0.00177628	-0.0330602	-0.152191	-0.112163		0.410811	0.251537	0.914257	0.160809	-0.133864	-0.246984
-0.35	0.175946	0.0793005	0.16195	0.11434		0.00763272	-0.0379542	-0.149515	-0.0847821		0.416528	0.213286	0.851889	0.126317	-0.100558	-0.22968
-0.34	0.168568	0.0687325	0.161705	0.112666		0.0174077	-0.0459862	-0.143845	-0.0588381		0.410525	0.178383	0.78905	0.0963433	-0.0666463	-0.211829
-0.33	0.159922	0.0573095	0.160642	0.106905		0.0274427	-0.0547962	-0.138239	-0.0297381		0.396517	0.143337	0.721269	0.0754543	-0.0334413	-0.193067
-0.32	0.152217	0.0452195	0.157984	0.0972306		0.0391897	-0.0614032	-0.133193	0.00193392		0.374219	0.114916	0.653487	0.0548563	-0.00134632	-0.173941
-0.31	0.141986	0.0331275	0.15282	0.0853386		0.0561807	-0.0641422	-0.126237	0.0276909		0.344489	0.0929046	0.583823	0.0349873	0.0289317	-0.157183
-0.3	0.128793	0.0216735	0.146226	0.0729936		0.0762987	-0.0614032	-0.116528	0.0471359		0.310755	0.0702536	0.511099	0.0151673	0.0532557	-0.139332
-0.29	0.113445	0.0104665	0.137512	0.0609226		0.0910387	-0.0559172	-0.0941537	0.0607999		0.271877	0.0483146	0.435316	-0.00533374	0.0751567	-0.121664
-0.28	0.0998667	-0.00186048	0.1286	0.0547416		0.102074	-0.0540202	-0.0612687	0.0717669		0.231283	0.0244526	0.36118	-0.0216087	0.0946357	-0.0996226
-0.27	0.0841007	-0.0163915	0.117037	0.0543376		0.107616	-0.0564142	-0.0245357	0.0792659		0.186401	0.00023362	0.286103	-0.0273407	0.111895	-0.0712986
-0.26	0.0650557	-0.0328105	0.104538	0.0548016		0.109982	-0.0633102	0.0100823	0.0822139		0.140375	-0.0250534	0.211732	-0.0365707	0.128245	-0.0447036
-0.25	0.0431537	-0.0510155	0.0894266	0.0567636		0.108491	-0.0685242	0.0393233	0.0796409		0.0900617	-0.0492724	0.135007	-0.0485697	0.14288	-0.0204776
-0.24	0.0198007	-0.0642535	0.0717966	0.0568546		0.105076	-0.0737372	0.0621173	0.0755999		0.0363167	-0.0749864	0.057341	-0.0635817	0.155697	0.0015624
-0.23	-0.00248126	-0.0765595	0.0521336	0.0589536		0.101478	-0.0778542	0.0800183	0.0697779		-0.0174263	-0.101983	-0.02009	-0.0778157	0.165992	0.0224194
-0.22	-0.0261193	-0.0902125	0.0301766	0.0622066		0.0992067	-0.0797442	0.0986333	0.0657469		-0.0743153	-0.126699	-0.101521	-0.0922437	0.172855	0.0430934
-0.21	-0.0513183	-0.102388	0.00641058	0.0626816		0.0975517	-0.0618842	0.111094	0.0657999		-0.128345	-0.150277	-0.186954	-0.106526	0.175479	0.0649514
-0.2	-0.0784293	-0.110926	-0.0153824	0.0615646		0.0924237	-0.0348542	0.117783	0.0656219		-0.182661	-0.172786	-0.275917	-0.123481	0.174672	0.0889044
-0.19	-0.105849	-0.11584	-0.0349024	0.0614526		0.0843707	-0.00987518	0.117261	0.0669349		-0.234404	-0.193657	-0.366292	-0.138395	0.171139	0.113404
-0.18	-0.134115	-0.118109	-0.0533374	0.0595506		0.0719017	0.0140958	0.110406	0.0732259		-0.288148	-0.217947	-0.454784	-0.155349	0.163267	0.13927
-0.17	-0.16293	-0.119287	-0.0708014	0.0529626		0.0592697	0.0381378	0.104405	0.0797449		-0.342464	-0.245299	-0.543512	-0.172206	0.154991	0.167321
-0.16	-0.19059	-0.118614	-0.0885534	0.0429796		0.0476857	0.0592498	0.100035	0.0870359		-0.39535	-0.275786	-0.633652	-0.192027	0.148329	0.195737
-0.15	-0.217748	-0.118857	-0.103539	0.0296336		0.0398247	0.0755078	0.0953843	0.0994819		-0.450238	-0.305917	-0.723085	-0.210682	0.142375	0.226703
-0.14	-0.244238	-0.114714	-0.119673	0.0144126		0.0309447	0.0881378	0.0982263	0.113428		-0.506841	-0.334267	-0.811813	-0.232348	0.137732	0.253206
-0.13	-0.267821	-0.110215	-0.137787	-0.00585138		0.0262787	0.0944008	0.104482	0.124812		-0.495977	-0.366036	-0.901482	-0.254258	0.135613	0.279618
-0.12	-0.284967	-0.105788	-0.158125	-0.0316494		0.0224297	0.0965148	0.109413	0.134425		-0.457671	-0.398874	-0.994446	-0.276799	0.134704	0.30175
-0.11	-0.29629	-0.0983495	-0.179104	-0.0603354		0.0124627	0.101072	0.117197	0.1441		-0.41965	-0.434917	-1.09306	-0.295842	0.133897	0.324883
-0.1	-0.303951	-0.0940085	-0.198129	-0.0887324		0.00351472	0.103579	0.133175	0.158234		-0.389919	-0.472384	-1.19144	-0.313963	0.134603	0.345466
-0.09	-0.306374	-0.0973045	-0.218645	-0.117259		-0.00672228	0.106166	0.157893	0.170711		-0.366191	-0.511989	-1.29899	-0.320861	0.132787	0.366504
-0.08	-0.301449	-0.107923	-0.237582	-0.14855		-0.0136973	0.112028	0.183528	0.184917		-0.344751	-0.552875	-1.40843	-0.310611	0.126933	0.387088
-0.07	-0.2893	-0.125567	-0.259209	-0.183177		-0.0198163	0.119484	0.204182	0.198655		-0.329028	-0.597751	-1.52163	-0.29249	0.11684	0.408308
-0.06	-0.270321	-0.148845	-0.281105	-0.217184		-0.0288603	0.124378	0.225154	0.21135		-0.315877	-0.645048	-1.63743	-0.273398	0.106949	0.428254
-0.05	-0.245663	-0.176733	-0.30098	-0.250336		-0.0396743	0.135366	0.242355	0.225046		-0.302156	-0.698044	-1.75063	-0.255958	0.0991777	0.446105
-0.04	-0.220188	-0.203708	-0.320802	-0.286697		-0.0562033	0.146611	0.256217	0.240034		-0.294437	-0.753248	-1.86195	-0.240898	0.0905987	0.464412
-0.03	-0.195488	-0.229828	-0.337444	-0.325843		-0.0673063	0.166544	0.2659	0.245147		-0.289291	-0.811729	-1.97469	-0.227733	0.0813137	0.477891
-0.02	-0.172427	-0.257024	-0.349723	-0.367856		-0.0817953	0.194039	0.268984	0.238773		-0.292436	-0.872418	-2.08436	-0.217094	0.0732387	0.49137
-0.01	-0.14995	-0.281446	-0.362129	-0.412257		-0.0960633	0.224304	0.265365	0.230785		-0.307015	-0.934389	-2.1905	-0.205532	0.0645597	0.503574
-2.2352e-08	-0.127035	-0.305457	-0.376167	-0.457749		-0.107965	0.2456	0.258676	0.221401		-0.33303	-0.995434	-2.29359	-0.19431	0.0554757	0.514685
0.00999998	-0.102172	-0.322543	-0.390623	-0.502604		-0.115277	0.259911	0.257275	0.213152		-0.371909	-1.05548	-2.39644	-0.182651	0.0460897	0.523975
0.02	-0.0803653	-0.338251	-0.402554	-0.543577		-0.112718	0.259311	0.263199	0.200248		-0.422794	-1.11296	-2.49858	-0.17585	0.0361987	0.533629
0.03	-0.0610853	-0.347668	-0.414796	-0.579834		-0.10123	0.25312	0.262282	0.189406		-0.479683	-1.17066	-2.60378	-0.173907	0.0255007	0.539094
0.04	-0.0417473	-0.352334	-0.426576	-0.608855		-0.0795053	0.244959	0.248661	0.172981		-0.540288	-1.22501	-2.70875	-0.181096	0.0129857	0.539913
0.05	-0.0265593	-0.354681	-0.436241	-0.632744		-0.0543943	0.244839	0.228326	0.152016		-0.603752	-1.27851	-2.81772	-0.181631	0.00057068	0.528711
0.06	-0.0156383	-0.353011	-0.442392	-0.65176		-0.0269173	0.243229	0.208437	0.128946		-0.667501	-1.33079	-2.8935	-0.17823	-0.0132563	0.508037
0.07	-0.00522526	-0.34539	-0.445179	-0.664089		0.00309172	0.232762	0.190625	0.10469		-0.731822	-1.3825	-2.96552	-0.172595	-0.0287993	0.480532
0.08	0.00691474	-0.327616	-0.440508	-0.665764		0.0306077	0.22223	0.183375	0.0854429		-0.795286	-1.43073	-3.03754	-0.170117	-0.0466633	0.439729
0.09	0.0174607	-0.304306	-0.433033	-0.666834		0.0656187	0.214317	0.190689	0.0687059		-0.860179	-1.47731	-3.10814	-0.171866	-0.0667473	0.392825
0.1	0.0295137	-0.274994	-0.422859	-0.663605		0.101343	0.20622	0.214298	0.0597689		-0.92107	-1.51913	-3.17569	-0.182117	-0.0836023	0.339546
0.11	0.0401807	-0.239535	-0.409945	-0.659173		0.129937	0.208815	0.249821	0.0563429		-0.983676	-1.55445	-3.23994	-0.2015	-0.102476	0.27807
0.12	0.0529267	-0.19677	-0.391183	-0.655363		0.154028	0.220444	0.299168	0.0652789		-1.04514	-1.5786	-3.30113	-0.230162	-0.120743	0.2104
0.13	0.0688007	-0.152474	-0.37107	-0.65224		0.174483	0.241699	0.356987	0.0894309		-1.10231	-1.59506	-3.35997	-0.27267	-0.137396	0.139634
0.14	0.0867707	-0.107598	-0.350184	-0.645006		0.19968	0.275233	0.419649	0.125853		-1.15863	-1.60702	-3.41433	-0.328099	-0.155866	0.0677754
0.15	0.10487	-0.0606485	-0.326891	-0.63346		0.224262	0.317807	0.484706	0.177043		-1.21266	-1.61643	-3.46752	-0.394848	-0.177768	-0.0046306
0.16	0.124463	-0.0126285	-0.298358	-0.624276		0.252173	0.368287	0.555483	0.230681		-1.26383	-1.62419	-3.51789	-0.474082	-0.196843	-0.0774916
0.17	0.147584	0.0333985	-0.269146	-0.617715		0.283124	0.432695	0.628924	0.286204		-1.31672	-1.6306	-3.56566	-0.564586	-0.213496	-0.149351
0.18	0.17367	0.0798535	-0.240873	-0.613097		0.322667	0.507065	0.704874	0.345778		-1.36732	-1.63516	-3.61674	-0.666021	-0.23025	-0.222394
0.19	0.199907	0.121788	-0.212172	-0.611253		0.372812	0.584534	0.782914	0.407061		-1.4182	-1.63644	-3.66687	-0.7762	-0.250031	-0.296712
0.2	0.229854	0.158533	-0.184716	-0.610717		0.434224	0.665432	0.865923	0.469114		-1.46966	-1.6363	-3.721	-0.873506	-0.271731	-0.373489
0.21	0.258921	0.189117	-0.159136	-0.611619		0.503054	0.750205	0.954296	0.527751		-1.51654	-1.63459	-3.78007	-0.96984	-0.296055	-0.432871
0.22	0.288194	0.212896	-0.135336	-0.615273		0.574837	0.836909	1.04122	0.586721		-1.56457	-1.63174	-3.84032	-1.06807	-0.312808	-0.486515
0.23	0.31824	0.229528	-0.114146	-0.621263		0.650276	0.927081	1.12942	0.643868		-1.6126	-1.62882	-3.9041	-1.16664	-0.332893	-0.540067
0.24	0.352602	0.239105	-0.0958464	-0.629402		0.731382	1.01558	1.21926	0.70236		-1.65691	-1.62234	-3.94576	-1.26778	-0.356611	-0.577044
0.25	0.382876	0.245605	-0.0793914	-0.627408		0.811151	1.10001	1.31196	0.765194		-1.70179	-1.61244	-3.9041	-1.37335	-0.385678	-0.607372
0.26	0.406512	0.249762	-0.0644744	-0.622091		0.8914	1.17593	1.40373	0.831569		-1.7421	-1.60496	-3.8575	-1.48479	-0.412424	-0.632692
0.27	0.424084	0.250321	-0.0518194	-0.610415		0.982917	1.24194	1.49051	0.898892		-1.7784	-1.59876	-3.80525	-1.58083	-0.42938	-0.64608
0.28	0.441567	0.24553	-0.0394844	-0.598097		1.08055	1.29726	1.57071	0.961685		-1.81099	-1.59413	-3.69934	-1.6145	-0.441088	-0.656918
0.29	0.45522	0.241723	-0.0274524	-0.582019		1.18274	1.35106	1.64399	1.0233		-1.72895	-1.59135	-3.59438	-1.64874	-0.450777	-0.67404
0.3	0.464485	0.235162	-0.0166814	-0.560783		1.29225	1.4027	1.71051	1.08722		-1.63861	-1.59028	-3.49365	-1.68319	-0.456126	-0.696809
0.31	0.470694	0.223081	-0.00657142	-0.540607		1.40824	1.45422	1.77393	1.1465		-1.54942	-1.59021	-3.39409	-1.71778	-0.436243	-0.72732
0.32	0.47481	0.211748	0.00530558	-0.519016		1.5252	1.50325	1.83306	1.20078		-1.47595	-1.59142	-3.29336	-1.75062	-0.410304	-0.762931
0.33	0.476316	0.195143	0.0165306	-0.49731		1.64041	1.55163	1.8889	1.2488		-1.41792	-1.59043	-3.1811	-1.78171	-0.385678	-0.803824
0.34	0.476352	0.173154	0.0291006	-0.474831		1.74954	1.60127	1.94228	1.29134		-1.37875	-1.57426	-3.07684	-1.81197	-0.36196	-0.84836
0.35	0.473866	0.14595	0.0398376	-0.453204		1.84721	1.6594	1.9981	1.32605		-1.36074	-1.54933	-2.98199	-1.84248	-0.336224	-0.896995
0.36	0.47132	0.114208	0.0485666	-0.431759		1.93294	1.72885	2.0537	1.35579		-1.35731	-1.52254	-2.90009	-1.87309	-0.304532	-0.948817
0.37	0.464988	0.0782295	0.0554836	-0.410996		2.00875	1.79949	2.10877	1.37534		-1.36817	-1.49512	-2.8123	-1.90209	-0.273144	-1.00228
0.38	0.454874	0.0468245	0.0615356	-0.389968		2.07404	1.87175	2.16533	1.38387		-1.39676	-1.46798	-2.73581	-1.929	-0.240948	-1.05856
0.39	0.442228	0.0164305	0.0716686	-0.372672		2.1314	1.94786	2.22797	1.38242		-1.44193	-1.44106	-2.66639	-1.9547	-0.204513	-1.11713
0.4	0.428243	-0.00948948	0.0802646	-0.357252		2.17877	2.02853	2.29885	1.37449		-1.47766	-1.41563	-2.60449	-1.97564	-0.16606	-1.17942
0.41	0.411805	-0.0366465	0.0891586	-0.344835		2.21994	2.11183	2.37214	1.35716		-1.5114	-1.39126	-2.55271	-1.99629	-0.123872	-1.24518
0.42	0.395699	-0.0616115	0.0964126	-0.3378		2.26199	2.19402	2.44571	1.33391		-1.55771	-1.36349	-2.5047	-2.01455	-0.0811803	-1.31421
0.43	0.379025	-0.0878465	0.101139	-0.334499		2.30261	2.2698	2.51682	1.31504		-1.61488	-1.33464	-2.46445	-2.02869	-0.0374783	-1.38489
0.44	0.3653	-0.111393	0.103231	-0.33535		2.3456	2.34023	2.59082	1.29497		-1.68321	-1.30679	-2.42774	-2.04151	0.00511268	-1.448
0.45	0.356182	-0.123015	0.102701	-0.339367		2.39137	2.40622	2.66223	1.27269		-1.76154	-1.27972	-2.39479	-2.05225	0.0490167	-1.50311
0.46	0.346941	-0.128326	0.0999546	-0.333839		2.44307	2.46599	2.72928	1.2499		-1.8533	-1.254	-2.3682	-2.05944	0.0912037	-1.56103
0.47	0.336411	-0.129307	0.0956756	-0.324775		2.49401	2.52103	2.79802	1.23278		-1.95364	-1.2305	-2.34466	-2.06585	0.130768	-1.62005
0.48	0.324953	-0.131633	0.0901946	-0.311074		2.54795	2.56827	2.86537	1.2257		-2.06342	-1.20877	-2.3263	-2.06901	0.170029	-1.6777
0.49	0.313314	-0.129335	0.0866596	-0.295477		2.60868	2.61276	2.93445	1.21864		-2.18148	-1.19089	-2.30889	-2.07187	0.205454	-1.72624
0.5	0.301476	-0.127705	0.0841226	-0.281398		2.6714	2.65075	2.9976	1.21277		-2.30269	-1.17743	-2.29829	-2.07396	0.238155	-1.76267
0.51	0.29147	-0.127998	0.0794876	-0.25814		2.73492	2.68398	3.05363	1.20549		-2.3896	-1.17045	-2.28817	-2.05871	0.270654	-1.79
0.52	0.287364	-0.126652	0.0734006	-0.230159		2.80167	2.7158	3.10374	1.20394		-2.45506	-1.16019	-2.28111	-2.04346	0.2975	-1.80949
0.53	0.288902	-0.116992	0.0679666	-0.203924		2.87361	2.74556	3.15719	1.20466		-2.51081	-1.14851	-2.27217	-2.02563	0.320512	-1.80748
0.54	0.289871	-0.108483	0.0630656	-0.181327		2.93911	2.76965	3.20789	1.20614		-2.55683	-1.13761	-2.25899	-1.9976	0.341	-1.80256
0.55	0.288141	-0.100348	0.0588556	-0.157615		2.99501	2.79075	3.25875	1.21182		-2.59285	-1.12771	-2.25075	-1.9701	0.358663	-1.79874
0.56	0.285106	-0.0961355	0.0536856	-0.135261		3.03998	2.8097	3.30489	1.2221		-2.62001	-1.11631	-2.24487	-1.94498	0.377738	-1.79655
0.57	0.281013	-0.0906585	0.0465126	-0.114296		3.07436	2.82844	3.3376	1.22999		-2.64803	-1.10185	-2.24369	-1.91336	0.39429	-1.79573
0.58	0.273644	-0.0871765	0.0376486	-0.0978074		3.0885	2.84346	3.36091	1.23178		-2.61858	-1.08262	-2.24534	-1.86969	0.414576	-1.77105
0.59	0.265208	-0.0840665	0.0268476	-0.0852014		3.07659	2.86273	3.36786	1.23103		-2.55683	-1.06068	-2.25028	-1.8281	0.433854	-1.74218
0.6	0.255653	-0.0829315	0.0160736	-0.0736484		3.0379	2.86689	3.35106	1.22556		-2.4968	-1.0376	-2.26299	-1.78802	0.45202	-1.71176
0.61	0.243319	-0.0870935	0.00341458	-0.0612934		2.97388	2.84657	3.31202	1.21713		-2.44191	-1.01794	-2.27923	-1.74921	0.469279	-1.67651
0.62	0.232048	-0.0955105	-0.0104864	-0.0558984		2.88312	2.79976	3.25123	1.20097		-2.39103	-0.993938	-2.29194	-1.71297	0.49441	-1.64373
0.63	0.219945	-0.11016	-0.0238564	-0.0567124		2.77067	2.73212	3.17396	1.1719		-2.339	-0.957254	-2.30653	-1.67969	0.529129	-1.60912
0.64	0.208575	-0.131679	-0.0356574	-0.0599584		2.63974	2.64345	3.08306	1.13081		-2.28869	-0.917436	-2.31853	-1.64768	0.558903	-1.57624
0.65	0.19752	-0.1579	-0.0430004	-0.0670004		2.49429	2.53952	2.97345	1.07991		-2.2135	-0.874626	-2.32771	-1.62013	0.581511	-1.54327
0.66	0.188715	-0.192683	-0.0441024	-0.0797754		2.34135	2.41776	2.84916	1.02223		-2.11688	-0.831317	-2.33736	-1.594	0.601292	-1.49582
0.67	0.178873	-0.231172	-0.0444504	-0.0971764		2.18714	2.27434	2.71496	0.956603		-1.98395	-0.787368	-2.33901	-1.56737	0.620267	-1.42314
0.68	0.169205	-0.265545	-0.0485504	-0.118249		2.05611	2.10791	2.57299	0.889571		-1.83701	-0.74641	-2.3256	-1.54187	0.635406	-1.33881
0.69	0.160934	-0.29942	-0.0561064	-0.140978		1.9322	1.92701	2.42718	0.820685		-1.69436	-0.706022	-2.31548	-1.51617	0.65004	-1.25638
0.7	0.153936	-0.332583	-0.0669344	-0.161594		1.81612	1.73921	2.2848	0.755539		-1.54942	-0.667486	-2.3103	-1.48586	0.660739	-1.17596
0.71	0.145948	-0.365339	-0.0761774	-0.175599		1.7137	1.5511	2.14368	0.69558		-1.40391	-0.635147	-2.30936	-1.43319	0.671033	-1.09836
0.72	0.138013	-0.393674	-0.0829284	-0.18985		1.62691	1.38366	2.01526	0.639952		-1.25697	-0.609362	-2.31124	-1.37966	0.679309	-1.02578
0.73	0.135257	-0.420627	-0.0877234	-0.205831		1.54684	1.24294	1.91397	0.5872		-1.1106	-0.592409	-2.31759	-1.32496	0.685769	-0.958471
0.74	0.134725	-0.446727	-0.0923854	-0.219025		1.475	1.11701	1.83438	0.545373		-0.964809	-0.583932	-2.32371	-1.27293	0.691723	-0.898634
0.75	0.134758	-0.472108	-0.0968464	-0.234882		1.41763	0.990271	1.77575	0.51043		-0.821873	-0.584715	-2.33195	-1.22314	0.695256	-0.838433
0.76	0.13512	-0.490876	-0.100109	-0.252598		1.37696	0.864428	1.73053	0.479373		-0.680651	-0.595329	-2.33972	-1.17927	0.695458	-0.775772
0.77	0.136286	-0.509173	-0.10267	-0.27317		1.34052	0.735974	1.69528	0.454793		-0.541145	-0.615701	-2.34654	-1.13967	0.689604	-0.714296
0.78	0.139211	-0.525571	-0.107019	-0.294981		1.31805	0.610827	1.67274	0.435983		-0.385345	-0.644692	-2.35713	-1.10052	0.680218	-0.657009
0.79	0.142319	-0.538486	-0.111412	-0.317196		1.29893	0.504782	1.65629	0.418861		-0.232974	-0.683157	-2.36655	-1.06107	0.665179	-0.604549
0.8	0.145454	-0.54803	-0.113896	-0.342813		1.28026	0.422283	1.64896	0.407373		-0.0817483	-0.728531	-2.37337	-1.02148	0.647618	-0.55464
0.81	0.148247	-0.553401	-0.115862	-0.367836		1.26223	0.365901	1.64613	0.402405		0.0617597	-0.778963	-2.38255	-0.960124	0.626221	-0.504456
0.82	0.148602	-0.552439	-0.11734	-0.384216		1.24692	0.331262	1.64618	0.398791		0.199551	-0.835663	-2.39479	-0.872097	0.603613	-0.455458
0.83	0.148263	-0.547752	-0.116017	-0.393583		1.23032	0.305554	1.65082	0.395968		0.333054	-0.898132	-2.41668	-0.778435	0.594631	-0.404637
0.84	0.148867	-0.543982	-0.110851	-0.398385		1.21341	0.292476	1.66053	0.391698		0.457408	-0.966728	-2.4461	-0.682053	0.591906	-0.354181
0.85	0.154182	-0.536802	-0.104212	-0.398185		1.20819	0.284162	1.66782	0.385345		0.577189	-1.03511	-2.48587	-0.585524	0.589181	-0.298716
0.86	0.15689	-0.529722	-0.0962294	-0.394368		1.21431	0.275801	1.67385	0.378034		0.684391	-1.10043	-2.53106	-0.494	0.584135	-0.245345
0.87	0.156794	-0.523084	-0.0844244	-0.384838		1.22818	0.262138	1.67565	0.37015		0.779015	-1.15741	-2.5786	-0.409179	0.578382	-0.195891
0.88	0.155666	-0.519145	-0.0666764	-0.372275		1.25328	0.244719	1.6768	0.365754		0.863348	-1.21746	-2.62308	-0.328731	0.568693	-0.146436
0.89	0.155544	-0.514034	-0.0485374	-0.357554		1.28874	0.226491	1.67926	0.367795		0.932529	-1.23855	-2.66285	-0.250954	0.554967	-0.0994406
0.9	0.158779	-0.507675	-0.0309504	-0.340354		1.33062	0.200045	1.68134	0.371753		0.989703	-1.24724	-2.69863	-0.173469	0.538415	-0.0505326
0.91	0.158885	-0.502502	-0.0142814	-0.319795		1.37546	0.182354	1.68265	0.380273		1.03916	-1.25963	-2.72899	-0.0931667	0.519036	-0.0020806
0.92	0.156838	-0.501073	0.00774258	-0.300257		1.42593	0.172831	1.6892	0.388365		1.08233	-1.26063	-2.73534	-0.00460574	0.497438	0.0471014
0.93	0.154673	-0.501367	0.0328426	-0.280988		1.4755	0.168971	1.69538	0.395177		1.11777	-1.26462	-2.73417	0.0863363	0.477555	0.0977394
0.94	0.158894	-0.494712	0.0572796	-0.262423		1.52269	0.166208	1.70435	0.400468		1.14836	-1.2644	-2.72711	0.182379	0.462921	0.145918
0.95	0.165031	-0.479525	0.0799486	-0.243989		1.56599	0.16604	1.71348	0.405946		1.18124	-1.26718	-2.71251	0.281384	0.446873	0.193915
0.96	0.171113	-0.464761	0.101476	-0.226007		1.60471	0.171093	1.72338	0.408831		1.21211	-1.25201	-2.69557	0.378884	0.430321	0.240637
0.97	0.183996	-0.448223	0.122149	-0.206012		1.63842	0.185597	1.73075	0.408946		1.2467	-1.22978	-2.67674	0.471866	0.411346	0.282259
0.98	0.203471	-0.42677	0.139742	-0.183886		1.66675	0.208855	1.73578	0.409581		1.28015	-1.20257	-2.65579	0.55931	0.402162	0.319145
0.99	0.222887	-0.400879	0.155501	-0.156089		1.68881	0.231384	1.73755	0.409602		1.31674	-1.17665	-2.63673	0.635969	0.397317	0.353845
1	0.240947	-0.372711	0.169661	-0.124972		1.70598	0.253368	1.73133	0.40856		1.35019	-1.14894	-2.61673	0.703641	0.388133	0.385084
1.01	0.261355	-0.34778	0.180429	-0.0965564		1.72194	0.275641	1.7202	0.410331		1.37906	-1.12436	-2.59766	0.765143	0.379655	0.412953
1.02	0.280315	-0.325101	0.187601	-0.0730934		1.73376	0.304184	1.70727	0.412226		1.40508	-1.10128	-2.57695	0.82067	0.367948	0.445377
1.03	0.296825	-0.307078	0.192838	-0.0550764		1.73971	0.337757	1.69799	0.413372		1.42537	-1.07756	-2.55271	0.875857	0.35624	0.477162
1.04	0.311412	-0.28527	0.197736	-0.0395634		1.74234	0.37033	1.68799	0.408664		1.44624	-1.05491	-2.51576	0.930606	0.342211	0.50749
1.05	0.322754	-0.266043	0.202079	-0.0255774		1.74047	0.411039	1.67415	0.400322		1.47026	-1.03276	-2.41762	0.986327	0.33444	0.535451
1.06	0.330602	-0.251918	0.204957	-0.0188534		1.74209	0.455287	1.66072	0.388063		1.50113	-1.00626	-2.3223	1.04127	0.341202	0.560223
1.07	0.339149	-0.241511	0.205606	-0.0187504		1.74515	0.497038	1.65362	0.373514		1.54029	-0.977199	-2.22486	1.0933	0.344533	0.584814
1.08	0.345339	-0.23769	0.204377	-0.0150684		1.75416	0.531371	1.64459	0.355724		1.58518	-0.94543	-2.13308	1.14076	0.345845	0.6023
1.09	0.351756	-0.2366	0.201334	-0.0126554		1.75847	0.560115	1.63803	0.336665		1.6312	-0.915156	-2.04788	1.18108	0.342211	0.615051
1.1	0.35691	-0.239157	0.196313	-0.0141924		1.75699	0.586664	1.63793	0.318064		1.67951	-0.881607	-1.9688	1.21324	0.367948	0.621882
1.11	0.358451	-0.247615	0.190062	-0.0169464		1.75019	0.610027	1.64571	0.304472		1.72097	-0.848912	-1.8942	1.23564	0.389244	0.62516
1.12	0.358705	-0.261773	0.180699	-0.0131324		1.74104	0.628231	1.66072	0.287422		1.7567	-0.817071	-1.82524	1.25274	0.405493	0.628348
1.13	0.359867	-0.278919	0.169474	-0.00892438		1.728	0.645129	1.67388	0.267602		1.78357	-0.784305	-1.75581	1.26435	0.446873	0.63099
1.14	0.360017	-0.300874	0.155771	-0.00556938		1.71059	0.660955	1.68192	0.242627		1.79672	-0.744772	-1.68756	1.27455	0.486336	0.634177
1.15	0.359504	-0.327176	0.140412	-0.00424338		1.69386	0.676796	1.68771	0.218933		1.80444	-0.704669	-1.62072	1.28577	0.521055	0.636819
1.16	0.358839	-0.356453	0.12518	0.00696062		1.66803	0.692109	1.68859	0.191947		1.7993	-0.662856	-1.55341	1.29841	0.555471	0.639369
1.17	0.357273	-0.385483	0.115338	0.0225616		1.6355	0.71061	1.68484	0.162004		1.79243	-0.618265	-1.48939	1.31215	0.58686	0.641646
1.18	0.354034	-0.415847	0.105934	0.0362756		1.59544	0.73671	1.67544	0.128436		1.77843	-0.573888	-1.4282	1.3242	0.624808	0.642556
1.19	0.354434	-0.447348	0.0982656	0.0499026		1.54916	0.768786	1.66397	0.0985339		1.76385	-0.533785	-1.37219	1.3744	0.662656	0.651391
1.2	0.352766	-0.477519	0.0922676	0.0663376		1.49846	0.804105	1.64705	0.0683509		1.74641	-0.494608	-1.31923	1.37923	0.696265	0.656946
1.21	0.349756	-0.507694	0.0872086	0.0814686		1.45692	0.838167	1.6253	0.0401989		1.72754	-0.456072	-1.27028	1.38056	0.727048	0.660954
1.22	0.344747	-0.53818	0.0885386	0.0970326		1.41878	0.867823	1.60396	0.0140779		1.71239	-0.415755	-1.2258	1.37404	0.760455	0.662047
1.23	0.337657	-0.567976	0.0952286	0.114625		1.37326	0.890112	1.58445	-0.00855408		1.73383	-0.37957	-1.18461	1.36141	0.790431	0.662957
1.24	0.328337	-0.592747	0.103034	0.129224		1.32982	0.90323	1.56724	-0.0239161		1.77785	-0.347587	-1.14554	1.35463	0.817782	0.667511
1.25	0.314638	-0.611459	0.111524	0.147391		1.29316	0.905265	1.54889	-0.0401221		1.81302	-0.305846	-1.10483	1.35141	0.8415	0.672612
1.26	0.297981	-0.603002	0.12066	0.171905		1.26293	0.897664	1.52702	-0.0549011		1.84361	-0.265672	-1.06458	1.35097	0.863805	0.674524
1.27	0.279538	-0.588105	0.129656	0.193523		1.2389	0.882319	1.5003	-0.0624101		1.86619	-0.228916	-1.02598	1.35336	0.884596	0.67416
1.28	0.259672	-0.575452	0.137706	0.209222		1.22208	0.866982	1.46483	-0.0687631		1.8842	-0.19558	-0.98362	1.36132	0.908213	0.672247
1.29	0.236249	-0.562708	0.144749	0.225401		1.2089	0.847713	1.4199	-0.0820951		1.89706	-0.164808	-0.948317	1.3729	0.934454	0.671063
1.3	0.209433	-0.551689	0.151011	0.237123		1.19896	0.828628	1.37635	-0.0894891		1.90507	-0.127626	-0.915603	1.38917	0.963118	0.670061
1.31	0.182107	-0.544185	0.157837	0.242839		1.19858	0.814725	1.33674	-0.0958221		1.9145	-0.0913694	-0.891597	1.4059	0.992386	0.666418
1.32	0.151657	-0.541718	0.162804	0.242692		1.22019	0.8104	1.31518	-0.111163		1.91736	-0.0605264	-0.87677	1.42153	1.02155	0.660681
1.33	0.125365	-0.544234	0.164847	0.236945		1.25614	0.806708	1.3039	-0.132629		1.91736	-0.0316774	-0.869239	1.43286	1.0478	0.653394
1.34	0.0977937	-0.551979	0.170867	0.229156		1.29442	0.804097	1.2983	-0.160531		1.91393	-0.00916938	-0.869709	1.44085	1.06768	0.643832
1.35	0.0704097	-0.562782	0.175909	0.220644		1.32861	0.802928	1.29746	-0.189808		1.90735	0.00707162	-0.875123	1.44291	1.08312	0.635817
1.36	0.0448577	-0.575086	0.178895	0.215962		1.35374	0.806051	1.30231	-0.208805		1.89392	0.0185396	-0.88642	1.44527	1.09362	0.631263
1.37	0.0210777	-0.591168	0.185999	0.215939		1.36958	0.81072	1.31315	-0.221928		1.87848	0.0235266	-0.892303	1.44621	1.09987	0.620516
1.38	-0.00299926	-0.609272	0.193592	0.217618		1.38291	0.817961	1.32565	-0.230562		1.86047	0.0511636	-0.885949	1.44924	1.10482	0.604395
1.39	-0.0272593	-0.634103	0.197919	0.214924		1.40678	0.827283	1.33787	-0.236738		1.84246	0.100955	-0.887361	1.45701	1.11956	0.58281
1.4	-0.0524973	-0.660191	0.20164	0.213238		1.43067	0.839712	1.3567	-0.240279		1.81959	0.154164	-0.890892	1.46909	1.13691	0.555032
1.41	-0.0798333	-0.676979	0.206515	0.211762		1.46031	0.85006	1.37983	-0.234228		1.79672	0.212431	-0.900776	1.48585	1.1575	0.525615
1.42	-0.10685	-0.696203	0.208418	0.212409		1.49009	0.856427	1.40266	-0.22198		1.77214	0.268989	-0.917016	1.50845	1.18173	0.497654
1.43	-0.134855	-0.715773	0.207416	0.211134		1.52536	0.863458	1.42345	-0.207128		1.74669	0.324478	-0.929018	1.53477	1.20575	0.51168
1.44	-0.158909	-0.722963	0.203283	0.207104		1.56023	0.868424	1.4457	-0.179143		1.72325	0.377687	-0.929254	1.56547	1.23138	0.532263
1.45	-0.181817	-0.720939	0.196276	0.203829		1.6052	0.871355	1.463	-0.14119		1.70095	0.429544	-0.933725	1.59376	1.25621	0.549021
1.46	-0.197037	-0.698242	0.185866	0.205621		1.64796	0.873582	1.47899	-0.0981131		1.68094	0.480973	-0.94055	1.61863	1.2773	0.556945
1.47	-0.207563	-0.67548	0.170472	0.212889		1.69069	0.877002	1.49205	-0.0471831		1.65922	0.532544	-0.951848	1.64306	1.29598	0.56159
1.48	-0.218145	-0.654455	0.150093	0.219914		1.72966	0.889095	1.4993	0.00042392		1.64207	0.584329	-0.953966	1.6666	1.3098	0.560132
1.49	-0.228898	-0.633088	0.125177	0.223706		1.7645	0.907307	1.50051	0.0411049		1.62834	0.634618	-0.957025	1.6928	1.31768	0.558857
1.5	-0.241218	-0.615256	0.0959286	0.224629		1.79976	0.930757	1.49851	0.0820159		1.63206	0.684907	-0.96338	1.72412	1.32081	0.553575

## Sheet: Figure6c bar
	Control						ChR2						GtACR2
Pre-stim	-2.88e-08	-1.28e-08	1.6e-08	-6.8e-09			-4.8e-09	-4.8e-09	-3.2e-08	-1.16e-08			2.52e-08	-8e-10	-1.92e-08	2.16e-08	1.52e-08	6.66134e-18
Stim	0.249582	-0.0281484	-0.144048	-0.528855			1.01925	1.12367	1.31071	0.729285			-1.32444	-1.46	-3.09067	-1.15085	-0.170065	-0.477279

## Sheet: Figure6d
time	Control					ChR2					GtACR2
-0.5	-2.18026	-5.89201	-7.05541	-4.63187		-3.85505	-3.85505	-2.71593	-3.46591		-2.95927	-2.44013	1.22042	-2.2138	-1.26674	-2.23552
-0.49	-2.08443	-5.90672	-6.79092	-4.78944		-4.23706	-4.23706	-2.96192	-3.41424		-2.81224	-2.26192	1.15902	-2.3244	-1.31224	-2.23572
-0.48	-1.97993	-5.5699	-6.47446	-4.90144		-4.58937	-4.58937	-3.16652	-3.38672		-2.81224	-2.08397	1.27966	-2.27535	-1.49757	-2.19009
-0.47	-1.91202	-5.21646	-6.13128	-4.93303		-4.87934	-4.87934	-3.36876	-3.40565		-2.59403	-2.10184	1.33945	-2.23869	-1.58996	-2.19009
-0.46	-1.88293	-5.01889	-5.7387	-4.89125		-5.09498	-5.09498	-3.55114	-3.45842		-2.00923	-2.10197	1.33999	-2.07958	-1.63634	-2.23533
-0.45	-1.88917	-4.99246	-5.35007	-4.78203		-5.23723	-5.23723	-3.72219	-3.52983		-1.86353	-2.24431	1.45902	-1.80988	-1.4518	-2.34792
-0.44	-1.91228	-4.74966	-4.94616	-4.60529		-5.33086	-5.33086	-3.80789	-3.65158		-1.64399	-2.458	1.3987	-1.55321	-1.40514	-2.30269
-0.43	-1.89885	-4.40058	-4.53618	-4.37491		-5.38714	-5.38714	-3.85742	-3.77931		-1.5708	-2.68958	1.15955	-1.06277	-1.17459	-2.39374
-0.42	-1.843	-3.89181	-4.14147	-4.06709		-5.33666	-5.33666	-3.8268	-3.92288		-1.64399	-2.65396	1.09923	-0.953368	-1.01284	-2.25765
-0.41	-1.7423	-3.53264	-3.75165	-3.71517		-5.25506	-5.25506	-3.75443	-4.04794		-1.71584	-2.67184	1.15848	-0.744471	-0.989479	-2.30328
-0.4	-1.5839	-3.37432	-3.37935	-3.34862		-5.16531	-5.16531	-3.64152	-4.14008		-1.49629	-2.31554	1.09923	-0.830474	-1.05861	-1.9651
-0.39	-1.39139	-3.30074	-3.0259	-2.98003		-5.03214	-5.03214	-3.4908	-4.18426		-1.49629	-2.0841	1.21988	-1.16136	-1.10489	-1.942
-0.38	-1.18783	-3.38903	-2.70663	-2.61126		-4.86271	-4.86271	-3.28457	-4.14141		-1.27741	-1.69244	0.97966	-1.35619	-1.38298	-1.62517
-0.37	-1.00647	-3.45389	-2.39093	-2.24619		-4.60895	-4.60895	-3.01968	-4.04852		-1.34993	-1.42499	0.859012	-1.66274	-1.84502	-1.48986
-0.36	-0.852359	-3.59423	-2.09113	-1.87315		-4.31888	-4.31888	-2.73521	-3.88578		-1.13171	-1.13993	0.798688	-1.81036	-2.09916	-1.10626
-0.35	-0.704959	-3.36859	-1.79659	-1.49345		-3.98647	-3.98647	-2.4481	-3.7		-0.765795	-0.962103	0.557931	-1.71197	-2.35373	-0.811947
-0.34	-0.584219	-3.10944	-1.51939	-1.1168		-3.59128	-3.59128	-2.16478	-3.51758		-0.838978	-0.659426	0.559008	-1.71226	-2.46928	-0.609279
-0.33	-0.429889	-2.90779	-1.26297	-0.729396		-3.14944	-3.14944	-1.90735	-3.33941		-0.473065	-0.552706	0.258466	-1.45475	-2.56191	-0.247804
-0.32	-0.241719	-2.77889	-1.02427	-0.356456		-2.6732	-2.6732	-1.69172	-3.14427		-0.546248	-0.552576	0.259005	-0.891469	-2.46915	-0.0216379
-0.31	-0.0440688	-2.71213	-0.801401	-0.0103759		-2.22081	-2.22081	-1.50214	-2.89753		-0.473065	-0.303128	0.19922	-0.36464	-2.30716	0.249762
-0.3	0.145261	-2.7184	-0.575101	0.330334		-1.7893	-1.7893	-1.32642	-2.60689		-0.399883	-0.338745	0.138896	-0.168791	-1.96012	0.52077
-0.29	0.301071	-2.79797	-0.376771	0.652794		-1.3998	-1.3998	-1.10701	-2.28734		-0.399883	-0.0715541	0.319328	0.124596	-1.66007	0.723635
-0.28	0.453071	-2.91542	-0.198421	0.953384		-1.06483	-1.06483	-0.875728	-1.93906		-0.61943	0.177763	0.379114	0.345339	-1.26693	0.949801
-0.27	0.585711	-2.77153	-0.0452307	1.19608		-0.787597	-0.787597	-0.656468	-1.53103		-0.473065	0.551542	0.438899	0.357717	-1.10541	1.03988
-0.26	0.695241	-2.46714	0.114029	1.37904		-0.541217	-0.541217	-0.442158	-1.09728		-0.473065	0.979465	0.439438	0.210566	-0.989298	1.2212
-0.25	0.769981	-2.00988	0.267399	1.49798		-0.264267	-0.264267	-0.235558	-0.634846		-0.545582	1.21091	0.560086	0.357739	-0.85086	1.33321
-0.24	0.812761	-1.56597	0.444309	1.56606		-0.003617	-0.003617	-0.0231878	-0.178516		-0.399883	1.37099	0.73998	0.100339	-0.596267	1.35631
-0.23	0.823601	-1.27275	0.664799	1.59811		0.238933	0.238933	0.222382	0.292214		-0.180335	1.44235	0.739441	0.173539	-0.50351	1.4689
-0.22	0.810911	-0.873248	0.892799	1.58839		0.473773	0.473773	0.527182	0.720854		0.0392131	1.46023	0.680195	0.198547	-0.272915	1.44717
-0.21	0.788541	-0.327149	1.11979	1.55272		0.706423	0.706423	0.828102	1.12029		0.186243	1.24639	0.438899	0.700543	0.0734612	1.31127
-0.2	0.787161	0.265821	1.36294	1.54476		0.969423	0.969423	1.10874	1.4742		0.552156	1.06805	0.19922	0.871787	0.304753	1.13054
-0.19	0.789861	0.825282	1.59807	1.54133		1.25392	1.25392	1.36539	1.77471		0.69852	0.853958	-0.0409991	1.36167	0.69808	1.10802
-0.18	0.786261	1.39237	1.81423	1.57338		1.57779	1.57779	1.60969	2.04305		0.990585	0.498052	0.0193249	1.58195	0.906112	0.904764
-0.17	0.783511	2.34014	2.02714	1.59932		1.90823	1.90823	1.83351	2.28323		1.21013	0.391202	-0.0404601	1.48422	1.13732	0.927282
-0.16	0.778911	3.30918	2.2805	1.60395		2.2793	2.2793	2.05308	2.51477		1.42968	0.319838	0.139434	1.47201	1.11396	0.94941
-0.15	0.774791	4.14713	2.53284	1.60664		2.73454	2.73454	2.3676	2.75368		1.72241	0.284352	0.199759	1.58251	1.25283	0.881657
-0.14	0.745911	4.81096	2.76904	1.60293		3.18447	3.18447	2.66463	3.00681		1.94196	0.498052	0.139973	1.33704	1.22971	1.10763
-0.13	0.703231	5.30583	3.01331	1.56931		3.63813	3.63813	2.92463	3.28322		1.86878	0.765243	-0.100245	1.34983	1.16082	0.994643
-0.12	0.666901	5.67917	3.27399	1.56569		4.07898	4.07898	3.14803	3.57798		2.01514	0.943587	-0.461111	1.23933	1.25316	1.22042
-0.11	0.654201	5.95712	3.54086	1.59672		4.53384	4.53384	3.36267	3.88649		1.86878	1.13955	-1.00079	1.10477	1.36848	1.03948
-0.1	0.682501	6.13343	3.81762	1.66527		4.97803	4.97803	3.53397	4.19048		1.79626	1.06792	-1.54102	1.21453	1.78464	1.13015
-0.09	0.768861	6.24216	4.08237	1.87416		5.40822	5.40822	3.6827	4.4792		1.79626	1.26427	-2.02092	1.48445	2.08571	1.10724
-0.08	0.901241	6.35662	4.33096	2.14475		5.82594	5.82594	3.82979	4.76438		1.72308	1.19251	-2.26113	1.80282	2.47838	1.06259
-0.07	1.08751	6.48878	4.5634	2.50963		6.22622	6.22622	3.96723	5.04149		1.94196	1.38899	-2.74103	1.70497	2.94088	0.994839
-0.06	1.30028	6.63457	4.77957	2.95668		6.61528	6.61528	4.10471	5.30327		2.08832	1.54907	-2.74157	1.71635	3.26433	0.972319
-0.05	1.51411	6.77246	4.9762	3.47052		6.98696	6.98696	4.23674	5.57841		2.37972	1.78052	-2.74157	1.33765	3.56489	1.04027
-0.04	1.70392	6.891	5.17196	4.06217		7.34189	7.34189	4.36546	5.85273		2.23469	2.35051	-2.80136	1.20269	3.72659	1.01736
-0.03	1.83746	6.96649	5.37598	4.67485		7.68037	7.68037	4.48104	6.1454		2.16084	2.83167	-2.50135	1.22731	3.91173	0.972124
-0.02	1.91267	7.13272	5.56704	5.24529		7.94075	7.94075	4.54527	6.45635		2.23336	3.33056	-2.08124	1.2637	3.95768	1.10782
-0.01	1.9865	7.22836	5.72924	5.73486		8.08103	8.08103	4.52279	6.79291		2.08699	3.8472	-1.90081	1.47205	3.98043	1.22061
-2.2352e-08	2.05547	7.22946	5.87485	6.1431		8.05177	8.05177	4.406	7.13534		2.01448	4.32783	-1.72091	1.56976	4.21195	1.42426
0.00999998	2.12337	7.14525	5.96281	6.45861		7.81518	7.81518	4.19189	7.46447		1.94129	4.68399	-2.0807	1.61855	4.46651	1.76282
0.02	2.20752	6.99074	5.95912	6.65796		7.34162	7.34162	3.87359	7.75644		1.72175	5.07604	-2.32092	1.47239	4.78986	2.23748
0.03	2.32234	6.79181	5.86402	6.75235		6.69092	6.69092	3.45026	7.97856		1.79426	5.23625	-2.68125	1.15379	4.9985	2.96043
0.04	2.4719	6.68717	5.68248	6.77236		5.83147	5.83147	2.94259	8.10972		1.94063	5.28948	-3.10136	1.22707	5.25259	3.77384
0.05	2.6248	6.55473	5.38956	6.72317		4.81626	4.81626	2.37668	8.15187		2.01381	5.25412	-3.52093	1.30049	5.39112	4.92622
0.06	2.76178	6.36779	5.00969	6.66129		3.75812	3.75812	1.78709	8.07587		1.79559	5.28948	-3.70137	1.27619	5.57607	6.32649
0.07	2.851	6.13752	4.53686	6.59775		2.61482	2.61482	1.21619	7.88381		1.86878	5.37898	-3.64158	1.81486	5.52964	7.93061
0.08	2.90669	5.8503	3.99391	6.49668		1.41503	1.41503	0.633162	7.60154		1.72241	5.80638	-3.64158	2.32899	5.59905	9.69275
0.09	2.8849	5.5222	3.43725	6.34328		0.219243	0.219243	0.0458722	7.27206		1.72241	6.19751	-3.28125	2.43939	5.73832	11.4326
0.1	2.80499	5.17939	2.8816	6.11225		-0.974587	-0.974587	-0.569508	6.83733		1.57604	6.57181	-2.86168	2.43963	5.83052	13.0363
0.11	2.67774	4.83767	2.3138	5.77988		-2.21446	-2.21446	-1.2216	6.27858		1.50153	6.96372	-2.38124	3.05157	6.19979	14.2785
0.12	2.51279	4.53273	1.71946	5.34191		-3.50531	-3.50531	-1.90598	5.60924		1.50153	7.0527	-1.90081	3.66434	6.38531	15.4311
0.13	2.33022	4.24823	1.10082	4.77842		-4.78303	-4.78303	-2.6004	4.85919		1.50153	7.01709	-1.96113	5.03581	6.66256	15.9056
0.14	2.16336	3.976	0.451509	4.13748		-6.09411	-6.09411	-3.28421	4.01358		1.94063	6.83926	-1.48069	6.11365	6.70913	16.2439
0.15	2.00147	3.72393	-0.205621	3.46858		-7.37861	-7.37861	-3.93467	3.10278		2.59927	6.67879	-1.48015	7.43675	6.73164	16.335
0.16	1.85306	3.44161	-0.868261	2.76623		-8.51786	-8.51786	-4.52221	2.15737		3.69568	6.44748	-1.11983	8.50183	6.96373	16.4474
0.17	1.71931	3.16202	-1.50167	2.08537		-9.53963	-9.53963	-5.0803	1.16423		5.45073	6.50032	-0.820361	9.37184	7.19446	16.5608
0.18	1.59217	2.78896	-2.10177	1.50613		-10.3553	-10.3553	-5.53603	0.167444		6.84119	6.3405	-0.820361	10.1436	7.56425	16.6062
0.19	1.46751	2.35595	-2.60484	0.951444		-11.0056	-11.0056	-5.93084	-0.790446		8.88964	6.30488	-0.39971	10.8913	7.98066	16.7415
0.2	1.32482	1.92512	-2.96662	0.449924		-11.4435	-11.4435	-6.21007	-1.71739		10.5722	6.19764	-0.219816	11.4664	8.69707	16.832
0.21	1.17319	1.53543	-3.22272	-0.0208459		-11.6811	-11.6811	-6.39298	-2.64997		12.5474	6.09118	0.0198639	12.4956	9.29835	16.764
0.22	1.00675	1.19916	-3.34574	-0.453536		-11.7473	-11.7473	-6.51571	-3.51201		14.3032	6.01982	0.380192	13.622	9.89967	16.4476
0.23	0.812711	1.00895	-3.36026	-0.795356		-11.6713	-11.6713	-6.55914	-4.29178		15.985	5.91284	0.861167	14.8225	10.57	15.9279
0.24	0.605861	0.842452	-3.31406	-1.06659		-11.5111	-11.5111	-6.55652	-4.94365		17.595	5.7525	1.16009	15.1901	11.2643	15.2049
0.25	0.387651	0.727992	-3.24207	-1.29614		-11.2886	-11.2886	-6.51876	-5.48208		18.9123	5.43195	1.76064	15.1896	11.8882	14.1211
0.26	0.174781	0.586291	-3.12212	-1.51383		-11.0994	-11.0994	-6.47727	-5.95205		20.0826	5.21838	1.88129	14.9575	12.2799	13.1268
0.27	-0.0388388	0.378912	-2.97338	-1.67538		-10.9291	-10.9291	-6.46924	-6.27804		20.8144	5.04029	2.1215	14.7236	12.8123	11.9062
0.28	-0.244839	0.0914215	-2.8319	-1.83425		-10.796	-10.796	-6.45684	-6.52821		21.1796	4.48791	2.06118	14.5403	12.9743	10.7321
0.29	-0.455329	-0.199069	-2.68084	-2.01201		-10.693	-10.693	-6.41704	-6.69466		21.5456	4.36357	2.12097	14.2712	13.2972	9.85097
0.3	-0.654979	-0.449228	-2.51726	-2.19172		-10.5595	-10.5595	-6.33611	-6.75702		21.5456	3.90056	2.06064	13.9653	13.275	9.15093
0.31	-0.822639	-0.679768	-2.32426	-2.34077		-10.368	-10.368	-6.22131	-6.72537		21.4724	3.82919	2.12043	13.0344	13.113	8.74363
0.32	-0.981619	-0.921489	-2.12487	-2.44554		-10.1483	-10.1483	-6.11974	-6.53547		21.3267	3.68633	2.12097	12.0049	12.9053	8.63084
0.33	-1.11928	-1.16838	-1.91353	-2.51862		-9.93865	-9.93865	-5.99749	-6.22962		21.1796	3.50864	2.06118	10.8539	12.6973	8.74343
0.34	-1.22945	-1.39619	-1.65204	-2.56744		-9.78563	-9.78563	-5.83558	-5.88528		20.8144	3.45489	1.82096	9.73939	12.3731	8.76654
0.35	-1.32496	-1.63273	-1.3431	-2.59329		-9.67619	-9.67619	-5.68281	-5.52214		20.0826	3.36578	1.76064	8.51469	11.8647	9.01464
0.36	-1.42757	-1.91695	-1.06471	-2.58439		-9.54679	-9.54679	-5.53845	-5.15411		19.5696	3.31229	1.52042	7.74263	11.3329	9.01542
0.37	-1.52932	-1.83902	-0.828071	-2.58245		-9.45131	-9.45131	-5.35401	-4.81029		18.6921	3.24106	1.33999	6.83631	10.6852	8.99232
0.38	-1.63478	-1.4447	-0.638261	-2.61255		-9.3953	-9.3953	-5.15393	-4.50503		17.5219	3.33043	1.09923	6.05234	10.0619	8.8341
0.39	-1.76002	-1.01686	-0.475871	-2.69574		-9.383	-9.383	-4.94076	-4.22234		16.3523	3.38405	1.09977	5.30574	9.48345	8.65375
0.4	-1.89684	-0.627178	-0.375461	-2.81107		-9.34149	-9.34149	-4.69336	-3.91824		15.035	3.59762	0.980199	4.70573	8.97457	8.42817
0.41	-2.04001	-0.324699	-0.308971	-2.90074		-9.19492	-9.19492	-4.45646	-3.58139		13.6452	3.77583	0.980199	4.20285	8.46621	8.13406
0.42	-2.15038	-0.0906085	-0.226151	-2.95558		-9.00673	-9.00673	-4.22655	-3.23554		12.5481	4.14974	1.03998	3.52953	7.88731	7.86246
0.43	-2.25388	0.0906015	-0.130561	-2.95975		-8.70052	-8.70052	-3.96449	-2.75587		11.5235	4.43494	1.2802	2.92965	7.28744	7.5237
0.44	-2.33776	0.218141	-0.00911068	-2.82691		-8.36418	-8.36418	-3.73747	-2.19863		10.7917	4.80859	1.58021	2.32961	6.66292	7.23018
0.45	-2.3943	0.278902	0.146139	-2.61876		-8.04298	-8.04298	-3.49978	-1.6227		10.4265	5.12927	1.51988	1.79078	6.10874	6.77843
0.46	-2.39018	0.311601	0.328249	-2.34021		-7.75603	-7.75603	-3.25411	-1.00607		10.4265	5.14714	1.70031	1.30068	5.43759	6.3494
0.47	-2.36326	0.395541	0.507669	-2.06101		-7.49423	-7.49423	-2.98061	-0.336956		10.5728	5.11139	1.81988	1.22719	4.97501	5.87435
0.48	-2.31185	0.464481	0.663549	-1.74069		-7.23729	-7.23729	-2.66898	0.230734		10.5003	5.00494	1.87967	1.12921	4.53615	5.12869
0.49	-2.24019	0.499092	0.797259	-1.4551		-6.98457	-6.98457	-2.36623	0.709534		10.9394	4.95145	1.88075	1.15364	4.09607	4.33818
0.5	-2.13039	0.523612	0.923349	-1.22749		-6.75099	-6.75099	-2.05644	1.12777		11.0119	5.05817	1.81988	1.3621	4.07362	3.41217
0.51	-2.00526	0.536972	1.0401	-0.976826		-6.54159	-6.54159	-1.69623	1.57998		11.2315	5.11192	1.52042	1.56996	4.02687	2.39531
0.52	-1.83681	0.622262	1.14226	-0.700126		-6.30921	-6.30921	-1.22947	2.09014		11.0858	5.50383	1.70085	1.60664	4.074	1.64945
0.53	-1.66434	0.740262	1.23611	-0.527266		-6.05217	-6.05217	-0.634468	2.59471		11.0126	5.71701	1.82096	1.59424	4.14286	1.08491
0.54	-1.50388	0.816562	1.33758	-0.442976		-5.60507	-5.60507	0.0272322	3.08669		10.9394	6.01995	2.12043	1.60673	4.18951	0.791191
0.55	-1.3439	0.870792	1.46654	-0.436116		-4.96498	-4.96498	0.781932	3.54471		10.6467	5.94884	2.54054	1.48456	4.37415	0.49786
0.56	-1.19036	0.992051	1.6161	-0.495496		-3.91592	-3.91592	1.60297	3.96214		10.3546	5.94884	3.26119	1.12934	4.44412	0.340033
0.57	-1.05481	1.33923	1.82494	-0.580346		-2.5956	-2.5956	2.55623	4.36442		9.69598	5.82412	3.86067	0.884166	4.67466	0.0913481
0.58	-0.940099	1.75453	2.06095	-0.589896		-1.10524	-1.10524	3.57179	4.71405		9.18436	5.57493	4.64057	0.578019	4.76761	-0.225089
0.59	-0.832579	2.22624	2.32707	-0.525146		0.620663	0.620663	4.68806	4.97519		8.45187	5.25451	5.3623	0.626303	4.92912	-0.880287
0.6	-0.671479	2.65353	2.58581	-0.445476		2.52322	2.52322	5.82582	5.16243		7.64753	4.96919	6.02209	0.675938	5.09054	-1.37726
0.61	-0.529689	3.09308	2.81186	-0.342836		4.58694	4.58694	6.94283	5.30954		6.84252	4.55953	6.62264	1.09252	5.27573	-2.09963
0.62	-0.421749	3.63945	2.99078	-0.219266		6.83743	6.83743	8.14444	5.37161		6.33091	4.32796	6.92264	1.41091	5.66869	-2.61952
0.63	-0.363199	4.11035	3.1141	-0.0945759		9.21344	9.21344	9.42031	5.36865		5.89182	4.0609	7.16286	2.09676	5.87775	-3.13882
0.64	-0.353099	4.46951	3.17858	0.109954		11.529	11.529	10.6519	5.36702		5.5259	3.74061	7.52265	2.36636	6.22432	-3.56805
0.65	-0.383239	4.79406	3.2169	0.299484		13.7981	13.7981	11.7421	5.36679		5.59909	3.54439	7.64222	2.84404	6.27024	-3.7713
0.66	-0.378589	5.2328	3.18904	0.459834		15.9344	15.9344	12.7353	5.35343		5.37954	3.33043	7.94276	2.99122	6.36273	-3.99747
0.67	-0.393339	5.52874	3.0982	0.595544		18.0163	18.0163	13.5501	5.31059		5.37954	3.31295	8.18352	2.69658	6.1078	-4.29099
0.68	-0.381919	5.67344	2.94558	0.687994		20.0501	20.0501	14.1818	5.23831		5.08681	3.31242	8.30309	2.73401	5.53031	-4.47154
0.69	-0.386579	5.63611	2.78813	0.700214		21.94	21.94	14.6039	5.09926		4.86726	3.25932	8.66342	2.53749	4.975	-4.53929
0.7	-0.384509	5.44781	2.59983	0.694384		23.563	23.563	14.77	4.86767		4.35499	3.25932	8.78352	2.24437	4.37355	-4.65247
0.71	-0.373669	5.28648	2.41546	0.666504		24.864	24.864	14.6831	4.54179		4.06292	3.2772	9.20256	2.46439	3.84202	-4.6979
0.72	-0.355479	5.14396	2.22015	0.648434		25.8322	25.8322	14.3556	4.11687		3.84337	3.20597	9.20364	2.66033	3.40326	-4.76526
0.73	-0.319199	4.9513	2.0237	0.592764		26.4349	26.4349	13.8147	3.69061		3.69701	3.22384	9.0232	3.08875	2.9177	-4.74313
0.74	-0.287359	4.73003	1.82976	0.562754		26.6596	26.6596	13.1044	3.27445		3.47813	3.2772	8.7232	3.37089	2.52499	-4.78836
0.75	-0.279209	4.55998	1.60865	0.511064		26.4833	26.4833	12.2375	2.84117		3.25858	3.5089	8.48191	3.87243	2.03872	-4.81128
0.76	-0.315919	4.39947	1.36206	0.454274		25.9404	25.9404	11.2676	2.4015		3.11221	3.81145	7.88244	4.11787	1.59991	-4.83399
0.77	-0.387469	4.21172	1.09318	0.406384		25.0221	25.0221	10.2135	1.9371		2.96585	4.09625	7.04221	4.289	1.06829	-4.76624
0.78	-0.488229	3.99644	0.864749	0.337554		23.7959	23.7959	9.08406	1.44756		2.82015	4.22098	6.62264	4.46066	0.444241	-4.69809
0.79	-0.615159	3.65035	0.680759	0.172574		22.3353	22.3353	7.93259	0.950064		2.52742	4.43481	5.66176	3.81129	-0.0411388	-4.42689
0.8	-0.766519	3.2653	0.506229	-0.0289059		20.7387	20.7387	6.77514	0.415704		2.38105	4.7911	5.12208	3.41996	-0.573083	-4.22422
0.81	-0.924289	2.82112	0.343649	-0.298926		19.0781	19.0781	5.73832	-0.132996		2.16084	5.00481	4.64164	2.61112	-0.896437	-4.06561
0.82	-1.08057	2.34723	0.187519	-0.641396		17.4176	17.4176	4.76494	-0.651806		2.08766	5.20102	4.76175	1.99923	-1.2438	-3.81712
0.83	-1.22421	2.02649	0.0155493	-1.07567		15.7705	15.7705	3.85091	-1.16045		1.94129	5.32523	5.00143	1.79076	-1.35842	-3.70414
0.84	-1.3577	1.7003	-0.189531	-1.54291		14.2008	14.2008	3.02935	-1.63211		1.3565	5.48596	5.60198	1.53307	-1.47417	-3.54592
0.85	-1.46147	1.33323	-0.425921	-1.82582		12.7081	12.7081	2.28273	-2.07514		1.13695	5.53945	5.90252	1.5703	-1.49738	-3.47836
0.86	-1.55185	0.898312	-0.698051	-2.07102		11.2274	11.2274	1.63778	-2.45896		1.35517	5.68204	6.14166	1.81472	-1.56637	-3.36518
0.87	-1.64985	0.359841	-1.04543	-2.28111		9.87048	9.87048	1.065	-2.80168		1.79493	5.75302	6.38188	2.26804	-1.61299	-3.16192
0.88	-1.76197	-0.195259	-1.45666	-2.41052		8.58554	8.58554	0.545192	-3.10497		2.16018	5.59255	6.14112	2.18244	-1.61252	-3.16173
0.89	-1.90414	-0.688769	-1.90558	-2.53446		7.34599	7.34599	0.0781222	-3.37755		2.74564	5.36097	6.02209	2.43931	-1.61326	-3.02642
0.9	-1.9941	-1.05883	-2.41916	-2.6723		6.14555	6.14555	-0.322788	-3.60757		3.25725	4.77336	5.60252	2.16986	-1.49748	-3.07146
0.91	-2.09258	-1.28637	-2.95817	-2.84377		4.99285	4.99285	-0.639508	-3.82477		3.54998	4.25659	5.42208	1.90012	-1.40495	-3.11669
0.92	-2.20666	-1.45587	-3.5286	-3.07683		3.92235	3.92235	-0.920098	-4.03795		3.84271	3.54452	5.00143	1.20274	-1.729	-3.20696
0.93	-2.35003	-1.69568	-4.11994	-3.29369		3.01182	3.01182	-1.12959	-4.22937		4.20862	2.90316	4.58186	0.835189	-1.70533	-3.2518
0.94	-2.49807	-2.12896	-4.68223	-3.50101		2.17233	2.17233	-1.27353	-4.41515		4.2818	2.33329	4.28186	0.578078	-1.93676	-3.20755
0.95	-2.65345	-2.72493	-5.24759	-3.77724		1.38255	1.38255	-1.38723	-4.59444		3.91589	1.85227	3.8612	0.271888	-2.02925	-3.11669
0.96	-2.80741	-3.32663	-5.78753	-4.16306		0.704233	0.704233	-1.51889	-4.73766		3.91589	1.49597	3.20087	0.430732	-2.12173	-3.07126
0.97	-2.96221	-3.90107	-6.24553	-4.58426		0.078193	0.078193	-1.64776	-4.85819		3.54998	1.21091	2.96065	0.982455	-2.28367	-2.82297
0.98	-3.13156	-4.53138	-6.58226	-4.9887		-0.529467	-0.529467	-1.81261	-4.94615		3.54998	0.908101	2.84054	1.49641	-2.19129	-2.55157
0.99	-3.32729	-5.13498	-6.87324	-5.39888		-1.14314	-1.14314	-1.97761	-4.98412		3.54998	0.693879	2.48129	1.98641	-2.28335	-2.39315
1	-3.53028	-5.6443	-7.09504	-5.66048		-1.72761	-1.72761	-2.14036	-4.99683		4.06226	0.337973	2.18021	2.78261	-2.23744	-2.14525
1.01	-3.6882	-5.92143	-7.25035	-5.81722		-2.29464	-2.29464	-2.29581	-4.98667		4.50068	0.0176829	1.63999	3.12563	-2.07541	-1.98684
1.02	-3.854	-6.13644	-7.33111	-5.97349		-2.83782	-2.83782	-2.46065	-4.96165		4.93912	-0.409457	1.16009	3.43142	-1.91333	-2.03207
1.03	-4.02324	-6.27624	-7.42413	-6.11911		-3.367	-3.367	-2.62119	-4.93837		5.59776	-0.748142	0.5003	3.51749	-1.70557	-2.16757
1.04	-4.17408	-6.46318	-7.4935	-6.28038		-3.85368	-3.85368	-2.78893	-4.9267		5.74412	-1.01533	0.0807269	3.3584	-1.61276	-2.14525
1.05	-4.3255	-6.60406	-7.53369	-6.51929		-4.28245	-4.28245	-2.9251	-4.9361		5.59776	-1.37163	-0.219816	3.10117	-1.65943	-2.16777
1.06	-4.49633	-6.56074	-7.5412	-6.79728		-4.65484	-4.65484	-3.03549	-4.94795		5.30436	-1.46074	-0.460573	3.08856	-1.63557	-2.03207
1.07	-4.69217	-6.56809	-7.51453	-7.01469		-4.97723	-4.97723	-3.09342	-4.95602		4.86593	-1.56746	-0.700791	3.30942	-1.61259	-2.213
1.08	-4.89949	-6.5888	-7.43371	-7.19681		-5.26135	-5.26135	-3.02793	-4.92734		4.28114	-1.54998	-0.640467	3.6638	-1.5436	-1.89637
1.09	-5.13294	-6.59507	-7.33486	-7.32455		-5.49969	-5.49969	-2.90945	-4.8806		3.47613	-1.5141	-0.580143	4.32508	-1.42745	-1.76087
1.1	-5.38902	-6.32311	-7.2096	-7.29269		-5.68011	-5.68011	-2.75784	-4.7941		2.67112	-1.44312	-0.580143	5.07321	-1.33511	-1.42211
1.11	-5.65547	-6.0645	-7.10317	-7.11335		-5.8159	-5.8159	-2.60722	-4.72425		2.01315	-1.47861	-0.460573	5.84456	-1.05794	-1.24157
1.12	-5.91922	-5.87593	-6.96833	-6.85861		-5.88842	-5.88842	-2.44742	-4.67728		1.57405	-1.6747	-0.100784	6.62868	-0.942385	-1.08295
1.13	-6.15462	-5.78382	-6.80494	-6.59803		-5.92211	-5.92211	-2.2936	-4.65354		1.72175	-1.72819	0.0796489	7.02016	-0.803659	-1.24117
1.14	-6.35792	-5.80208	-6.67009	-6.36783		-5.94596	-5.94596	-2.17124	-4.66358		2.52675	-1.99486	0.319867	7.32635	-0.572728	-1.2866
1.15	-6.53695	-5.93043	-6.57181	-6.19257		-5.89023	-5.89023	-2.07624	-4.69667		3.1854	-2.22656	0.319867	7.24071	-0.387528	-1.48986
1.16	-6.69704	-6.03017	-6.52874	-6.0866		-5.87951	-5.87951	-1.99452	-4.75369		3.98974	-2.42239	0.380192	6.95834	-0.294807	-1.76067
1.17	-6.79927	-6.02962	-6.52072	-5.92134		-5.92966	-5.92966	-1.92804	-4.82353		4.86726	-2.5295	0.440515	6.66467	-0.0175918	-1.96432
1.18	-6.87802	-6.04434	-6.53155	-5.8413		-6.03713	-6.03713	-1.8803	-4.91375		5.6716	-2.56486	0.440515	6.46955	0.00543424	-1.98645
1.19	-6.94498	-5.94732	-6.5648	-5.84334		-6.16844	-6.16844	-1.79538	-5.04409		6.18388	-2.67171	0.380192	6.93434	-0.0410868	-2.25765
1.2	-7.00543	-5.62985	-6.59272	-5.84917		-6.30062	-6.30062	-1.69098	-5.17971		6.84252	-2.52885	0.260082	7.34769	-0.0407158	-2.1899
1.21	-7.06313	-5.30039	-6.62195	-5.80656		-6.4281	-6.4281	-1.57434	-5.32881		7.20843	-2.42213	0.0193249	7.68355	-0.20256	-2.213
1.22	-7.12273	-4.89736	-6.61757	-5.76942		-6.5423	-6.5423	-1.41249	-5.48347		6.98822	-2.42226	-0.340464	8.14567	-0.318023	-2.14447
1.23	-7.17509	-4.36897	-6.61794	-5.66743		-6.64577	-6.64577	-1.27254	-5.64313		6.98822	-2.61848	-0.340464	8.54422	-0.479729	-2.23533
1.24	-7.21703	-3.97056	-6.60974	-5.55488		-6.72906	-6.72906	-1.15821	-5.80296		6.54913	-2.77842	-0.580682	8.78227	-0.595608	-2.14506
1.25	-7.23322	-3.7065	-6.60899	-5.43686		-6.80114	-6.80114	-1.09503	-5.96627		6.54913	-2.99226	-0.639929	8.85222	-0.618635	-2.34792
1.26	-7.20984	-3.56562	-6.615	-5.34201		-6.87656	-6.87656	-1.08185	-6.16152		6.33025	-3.2417	-0.760037	8.537	-0.641617	-2.55137
1.27	-7.1825	-3.27785	-6.62283	-5.23983		-6.96723	-6.96723	-1.0807	-6.40478		6.47661	-3.31281	-0.940471	8.22233	-0.619154	-2.89013
1.28	-7.14579	-3.0266	-6.65964	-5.18981		-7.1056	-7.1056	-1.12638	-6.70082		6.54979	-3.29519	-1.30026	7.50128	-0.780864	-3.1161
1.29	-7.08502	-2.86146	-6.75323	-5.13441		-7.29701	-7.29701	-1.18914	-7.02553		6.98822	-3.25945	-1.48015	7.08215	-0.826596	-3.61308
1.3	-7.0534	-2.43281	-6.88288	-5.05966		-7.52584	-7.52584	-1.27023	-7.33248		7.06207	-3.13472	-1.96005	6.43773	-0.942436	-3.95243
1.31	-7.03806	-1.82049	-6.98122	-5.10162		-7.81837	-7.81837	-1.37111	-7.65761		7.57368	-3.11711	-2.26059	6.10127	-0.896198	-4.11045
1.32	-7.02129	-1.32207	-7.08615	-5.25799		-8.15926	-8.15926	-1.47651	-7.99747		8.15914	-2.99239	-2.68071	5.98953	-0.73422	-4.40378
1.33	-7.01484	-0.949558	-7.13078	-5.51125		-8.52065	-8.52065	-1.57256	-8.34309		8.45121	-2.992	-2.98125	6.10851	-0.457575	-4.44902
1.34	-7.00849	-0.663419	-7.16383	-5.79489		-8.90517	-8.90517	-1.68227	-8.69074		8.45121	-3.1522	-3.40136	6.38138	0.0514852	-4.53968
1.35	-6.99617	-0.424158	-7.15463	-5.90735		-9.30271	-9.30271	-1.80641	-8.98741		8.59757	-3.2057	-3.46115	6.56338	0.282398	-4.44902
1.36	-6.97496	-0.430158	-7.03081	-5.91411		-9.68385	-9.68385	-1.95088	-9.23253		8.7446	-3.25945	-3.46115	6.56368	0.513413	-4.47193
1.37	-6.91393	-0.555778	-6.85502	-5.86149		-10.0422	-10.0422	-2.10591	-9.45797		8.89097	-3.2237	-3.46169	6.54947	0.74517	-4.24576
1.38	-6.85724	-0.725008	-6.65357	-5.6866		-10.4001	-10.4001	-2.25259	-9.67499		9.33073	-3.15234	-3.52201	6.19969	0.652266	-4.15549
1.39	-6.79975	-1.10243	-6.44197	-5.51403		-10.6961	-10.6961	-2.39422	-9.9013		9.1837	-3.08097	-2.98125	5.57677	0.629803	-4.01959
1.4	-6.76812	-1.68641	-6.21748	-5.41287		-10.9834	-10.9834	-2.54709	-10.1426		9.25688	-2.95612	-2.62092	4.87055	0.467924	-3.95184
1.41	-6.72597	-2.4478	-5.98385	-5.44251		-11.2578	-11.2578	-2.70097	-10.3729		9.11118	-2.81378	-2.44103	4.18466	0.00571024	-3.83886
1.42	-6.66816	-3.28248	-5.77025	-5.57192		-11.5287	-11.5287	-2.83189	-10.5484		9.038	-2.76042	-2.32092	3.58987	-0.480411	-3.79382
1.43	-6.63939	-3.96702	-5.59484	-5.77979		-11.7809	-11.7809	-2.96638	-10.7183		9.038	-2.61782	-2.26059	3.12715	-0.850053	-3.70335
1.44	-6.64685	-4.68725	-5.46075	-6.079		-12.0329	-12.0329	-3.09798	-10.8778		8.81845	-2.65357	-2.14048	2.65169	-1.2657	-3.88429
1.45	-6.66721	-5.40503	-5.34343	-6.44852		-12.2997	-12.2997	-3.24776	-11.0343		9.18436	-2.67118	-2.02038	2.67984	-1.52015	-3.97417
1.46	-6.70381	-6.04842	-5.2345	-6.88269		-12.5721	-12.5721	-3.41933	-11.1959		9.11118	-2.77803	-1.90081	2.78463	-1.49703	-3.907
1.47	-6.7577	-6.567	-5.08582	-7.35661		-12.8104	-12.8104	-3.6119	-11.3552		9.25755	-2.93837	-1.84102	2.82644	-1.42743	-4.11006
1.48	-6.83582	-7.04525	-4.9593	-7.84877		-13.019	-13.019	-3.81146	-11.5123		8.96548	-2.77816	-1.72037	2.92454	-1.266	-3.99727
1.49	-6.92361	-7.56383	-4.87404	-8.32676		-13.2375	-13.2375	-4.02604	-11.6618		8.67209	-2.54659	-1.66113	2.57449	-1.19654	-4.06522
1.5	-6.96798	-8.07478	-4.84637	-8.73101		-13.4613	-13.4613	-4.26441	-11.7898		8.30617	-2.40425	-1.66059	2.07753	-1.12741	-3.95184

## Sheet: Figure6d bar
	Control						ChR2						GtACR2
Pre-stim	-8.4e-08	-1e-07	-2.396e-07	-1.252e-07			-1.10134e-15	-1.10134e-15	-1.68e-07	1.88e-07			-4.4e-08	9.72e-08	4.6e-08	2.92e-07	-1.932e-07	-8.76e-08
Stim	0.324318	2.00741	0.16693	0.850282			-6.181	-6.181	-3.34529	-0.225651			10.8507	5.09794	-0.0221042	6.84958	8.29962	10.1432
